# Supplementary material for: Star-PAP RNA Binding Landscape Reveals Novel Role of Star-PAP in mRNA Metabolism That Requires RBM10-RNA Association
Source: Int J Mol Sci. 2021 Sep 15;22(18):9980. doi: 10.3390/ijms22189980 (PMC8469156; doi:10.3390/ijms22189980)
Supplement: Supplementary file 1 [file ijms-22-09980-s001.zip]

Archive with 4 entries (4 files):
- ijms-1323973-supplementary proofed.pdf
- Supplementary Table 1.xlsx
- Supplementary Table 2.xlsx
- Supplementary Table 3.pdf
