# Supplementary material for: Star-PAP RNA Binding Landscape Reveals Novel Role of Star-PAP in mRNA Metabolism That Requires RBM10-RNA Association
Source: Int J Mol Sci. 2021 Sep 15;22(18):9980. doi: 10.3390/ijms22189980 (PMC8469156; doi:10.3390/ijms22189980)
Supplement: Supplementary file 1 [file ijms-22-09980-s001.zip › Supplementary Table 1.xlsx]

## Sheet: Sheet1
List of Star-PAP associted mRNAs from Star-PAP HITS CLIP
chr7	149518296	149518297	region_14144	0	+	chr7	149473130	149531053	A2VEC9	uc010lpk.3	uc010lpk.3	SSPO	Homo sapiens SCO-spondin homolog (Bos taurus) (SSPO), mRNA.
chr19	38933634	38933635	region_7440	0	+	chr19	38924339	39078204	P21817	uc002oit.3	uc002oit.3	RYR1	Homo sapiens ryanodine receptor 1 (skeletal) (RYR1), transcript variant 1, mRNA.
chr1	237219660	237219661	region_1503	0	+	chr1	237205701	237997288	Q92736	uc001hyl.1	uc001hyl.1	RYR2	Homo sapiens ryanodine receptor 2 (cardiac) (RYR2), mRNA.
chr1	22199369	22199370	region_185	0	+	chr1	22148736	22263750	P98160	uc001bfj.3	uc001bfj.3	HSPG2	Homo sapiens heparan sulfate proteoglycan 2 (HSPG2), mRNA.
chr8	48709510	48709511	region_14433	0	+	chr8	48685668	48872743	P78527	uc003xqi.3	uc003xqi.3	PRKDC	Homo sapiens protein kinase, DNA-activated, catalytic polypeptide (PRKDC), transcript variant 1, mRNA.
chr1	228422557	228422558	region_1456	0	+	chr1	228395830	228548951	Q5VST9-3	uc001hsn.4	uc001hsn.4	OBSCN	Homo sapiens obscurin, cytoskeletal calmodulin and titin-interacting RhoGEF (OBSCN), transcript variant 1, mRNA.
chr12	124250538	124250539	region_3868	0	+	chr12	124247041	124420267	Q8IVF4	uc001uft.4	uc001uft.4	DNAH10	Homo sapiens dynein, axonemal, heavy chain 10 (DNAH10), mRNA.
chr17	18027228	18027229	region_6104	0	+	chr17	18012019	18083116	Q9UKN7	uc021trl.1	uc021trl.1	MYO15A	Homo sapiens myosin XVA (MYO15A), mRNA.
chr11	108112454	108112455	region_2913	0	+	chr11	108093558	108239826	NP_000042	uc001pkb.1	uc001pkb.1	ATM	Homo sapiens ataxia telangiectasia mutated (ATM), mRNA.
chr12	26489835	26489836	region_3298	0	+	chr12	26488284	26986131	Q14571	uc001rhg.3	uc001rhg.3	ITPR2	Homo sapiens inositol 1,4,5-trisphosphate receptor, type 2 (ITPR2), mRNA.
chr5	14158484	14158485	region_11798	0	+	chr5	14143828	14509458	O75962	uc003jff.3	uc003jff.3	TRIO	Homo sapiens trio Rho guanine nucleotide exchange factor (TRIO), mRNA.
chr17	3925735	3925736	region_5962	0	+	chr17	3907738	4046253	O43149	uc002fxe.3	uc002fxe.3	ZZEF1	Homo sapiens zinc finger, ZZ-type with EF-hand domain 1 (ZZEF1), mRNA.
chr12	48387953	48387954	region_3377	0	+	chr12	48366747	48398285	P02458	uc001rqu.3	uc001rqu.3	COL2A1	Homo sapiens collagen, type II, alpha 1 (COL2A1), transcript variant 1, mRNA.
chrX	107690681	107690682	region_15835	0	+	chrX	107683073	107940775	P29400-2	uc004enz.2	uc004enz.2	COL4A5	Homo sapiens collagen, type IV, alpha 5 (COL4A5), transcript variant 1, mRNA.
chr1	94506782	94506783	region_679	0	+	chr1	94458393	94586705	P78363	uc001dqh.3	uc001dqh.3	ABCA4	Homo sapiens ATP-binding cassette, sub-family A (ABC1), member 4 (ABCA4), mRNA.
chr12	2169571	2169572	region_3108	0	+	chr12	2162415	2807115	Q13936	uc009zdu.1	uc009zdu.1	CACNA1C	Homo sapiens calcium channel, voltage-dependent, L type, alpha 1C subunit (CACNA1C), transcript variant 1, mRNA.
chr9	107553649	107553650	region_15177	0	+	chr9	107543283	107690527	O95477	uc004bcl.3	uc004bcl.3	ABCA1	Homo sapiens ATP-binding cassette, sub-family A (ABC1), member 1 (ABCA1), mRNA.
chr1	181454143	181454144	region_1200	0	+	chr1	181452685	181775921	Q15878	uc009wxt.3	uc009wxt.3	CACNA1E	Homo sapiens calcium channel, voltage-dependent, R type, alpha 1E subunit (CACNA1E), transcript variant 1, mRNA.
chr8	133886409	133886410	region_14747	0	+	chr8	133879204	134147143	P01266	uc003ytw.3	uc003ytw.3	TG	Homo sapiens thyroglobulin (TG), mRNA.
chr2	26705727	26705728	region_7993	0	+	chr2	26680070	26781566	Q9HC10	uc002rhk.3	uc002rhk.3	OTOF	Homo sapiens otoferlin (OTOF), transcript variant 1, mRNA.
chr2	128299560	128299561	region_8483	0	+	chr2	128293377	128395303	Q6PIF6	uc002top.3	uc002top.3	MYO7B	Homo sapiens myosin VIIB (MYO7B), mRNA.
chr9	20669219	20669220	region_14858	0	+	chr9	20658308	20995954	Q5VW36	uc003zog.1	uc003zog.1	FOCAD	Homo sapiens focadhesin (FOCAD), mRNA.
chrX	40947251	40947252	region_15580	0	+	chrX	40944887	41095832	Q93008	uc004dfb.3	uc004dfb.3	USP9X	Homo sapiens ubiquitin specific peptidase 9, X-linked (USP9X), transcript variant 3, mRNA.
chr1	201052460	201052461	region_1270	0	+	chr1	201008639	201081694	Q13698	uc001gvv.3	uc001gvv.3	CACNA1S	Homo sapiens calcium channel, voltage-dependent, L type, alpha 1S subunit (CACNA1S), mRNA.
chr2	98133407	98133408	region_8342	0	+	chr2	98121260	98206428	Q8N2N9	uc010yvc.1	uc010yvc.1	ANKRD36B	Homo sapiens ankyrin repeat domain 36B (ANKRD36B), mRNA.
chr22	26153737	26153738	region_9755	0	+	chr22	26138119	26427007	NP_115997	uc003abz.1	uc003abz.1	MYO18B	Homo sapiens myosin XVIIIB (MYO18B), mRNA.
chr14	20850379	20850380	region_4311	0	+	chr14	20833825	20859926	G3V2A4	uc010ahk.3	uc010ahk.3	TEP1	Homo sapiens telomerase-associated protein 1 (TEP1), mRNA.
chr17	1557000	1557001	region_5933	0	+	chr17	1553922	1588176	Q6P2Q9	uc002fte.3	uc002fte.3	PRPF8	Homo sapiens PRP8 pre-mRNA processing factor 8 homolog (S. cerevisiae) (PRPF8), mRNA.
chr17	80047539	80047540	region_6678	0	+	chr17	80036213	80056106	P49327	uc002kdu.3	uc002kdu.3	FASN	Homo sapiens fatty acid synthase (FASN), mRNA.
chr3	10140296	10140297	region_10029	0	+	chr3	10068112	10141344	Q9BXW9	uc003buw.3	uc003buw.3	FANCD2	Homo sapiens Fanconi anemia, complementation group D2 (FANCD2), transcript variant 1, mRNA.
chr12	80840447	80840448	region_3613	0	+	chr12	80838125	81073968	NP_001138498	uc001sze.2	uc001sze.2	PTPRQ	Homo sapiens protein tyrosine phosphatase, receptor type, Q (PTPRQ), mRNA.
chr21	46839111	46839112	region_9646	0	+	chr21	46825096	46933634	D3DSM4	uc002zhg.3	uc002zhg.3	COL18A1	Homo sapiens collagen, type XVIII, alpha 1 (COL18A1), transcript variant 2, mRNA.
chr9	101719429	101719430	region_15145	0	+	chr9	101705994	101833074	P39059	uc004azb.2	uc004azb.2	COL15A1	Homo sapiens collagen, type XV, alpha 1 (COL15A1), mRNA.
chrX	70340603	70340604	region_15719	0	+	chrX	70338405	70357793	Q93074	uc011mpq.1	uc011mpq.1	MED12	Homo sapiens mediator complex subunit 12 (MED12), mRNA.
chr1	156945200	156945201	region_1006	0	+	chr1	156904631	157015162	O15085-2	uc001fqn.3	uc001fqn.3	ARHGEF11	Homo sapiens Rho guanine nucleotide exchange factor (GEF) 11 (ARHGEF11), transcript variant 2, mRNA.
chr2	54975856	54975857	region_8137	0	+	chr2	54952148	55199156	Q6ZMW3	uc002ryb.4	uc002ryb.4	EML6	Homo sapiens echinoderm microtubule associated protein like 6 (EML6), mRNA.
chr22	36779932	36779933	region_9831	0	+	chr22	36677322	36784063	P35579	uc003apg.3	uc003apg.3	MYH9	Homo sapiens myosin, heavy chain 9, non-muscle (MYH9), mRNA.
chr6	43179061	43179062	region_12810	0	+	chr6	43149921	43192325	Q8IWT3	uc003ouk.3	uc003ouk.3	CUL9	Homo sapiens cullin 9 (CUL9), mRNA.
chr6_cox_hap2	3465091	3465092	region_13351	0	+	chr6_cox_hap2	3459589	3473846	A2BHY4	uc011fkd.2	uc011fkd.2	C4B_2	Homo sapiens complement component 4B (Chido blood group), copy 2 (C4B_2), mRNA.
chr11	9865149	9865150	region_2353	0	+	chr11	9800213	10315754	Q86WG5	uc001mib.2	uc001mib.2	SBF2	Homo sapiens SET binding factor 2 (SBF2), mRNA.
chr17	26941991	26941992	region_6167	0	+	chr17	26941457	26972177	Q14667	uc002hbu.3	uc002hbu.3	KIAA0100	Homo sapiens KIAA0100 (KIAA0100), mRNA.
chr15	89791748	89791749	region_5290	0	+	chr15	89787193	89860362	Q9NVI1	uc010bnp.1	uc010bnp.1	FANCI	Homo sapiens Fanconi anemia, complementation group I (FANCI), transcript variant 1, mRNA.
chr18	3070655	3070656	region_6708	0	+	chr18	3066804	3220106	P52179	uc002klp.3	uc002klp.3	MYOM1	Homo sapiens myomesin 1 (MYOM1), transcript variant 1, mRNA.
chr10	340996	340997	region_1556	0	+	chr10	320129	735608	Q9Y2E4	uc001ifp.3	uc001ifp.3	DIP2C	Homo sapiens DIP2 disco-interacting protein 2 homolog C (Drosophila) (DIP2C), mRNA.
chr20	40049680	40049681	region_9295	0	+	chr20	40031169	40247133	Q8TD26	uc002xka.1	uc002xka.1	CHD6	Homo sapiens chromodomain helicase DNA binding protein 6 (CHD6), mRNA.
chr4	20269253	20269254	region_11096	0	+	chr4	20255234	20620788	O94813	uc003gpr.1	uc003gpr.1	SLIT2	Homo sapiens slit homolog 2 (Drosophila) (SLIT2), mRNA.
chr4	169280852	169280853	region_11657	0	+	chr4	169277885	169393960	Q5H9U9	uc021xuh.1	uc021xuh.1	DDX60L	Homo sapiens DEAD (Asp-Glu-Ala-Asp) box polypeptide 60-like (DDX60L), mRNA.
chrX	153042998	153042999	region_16006	0	+	chrX	153029650	153045940	Q9ULL4-2	uc010nuk.2	uc010nuk.2	PLXNB3	Homo sapiens plexin B3 (PLXNB3), transcript variant 2, mRNA.
chr1	966188	966189	region_6	0	+	chr1	955502	991499	O00468	uc001ack.2	uc001ack.2	AGRN	Homo sapiens agrin (AGRN), mRNA.
chr12	9326306	9326307	region_3183	0	+	chr12	9301435	9360966	P20742	uc001qvl.3	uc001qvl.3	PZP	Homo sapiens pregnancy-zone protein (PZP), mRNA.
chr1	203004411	203004412	region_1297	0	+	chr1	203003611	203047864	B1N949	uc009xaj.3	uc009xaj.3	PPFIA4	Homo sapiens protein tyrosine phosphatase, receptor type, f polypeptide (PTPRF), interacting protein (liprin), alpha 4 (PPFIA4), mRNA.
chr10	95067254	95067255	region_1986	0	+	chr10	95066185	95141153		uc009xue.3	uc009xue.3	MYOF	Homo sapiens myoferlin (MYOF), transcript variant 2, mRNA.
chr11	134042492	134042493	region_3083	0	+	chr11	134022336	134094426	P42695	uc001qhd.1	uc001qhd.1	NCAPD3	Homo sapiens non-SMC condensin II complex, subunit D3 (NCAPD3), mRNA.
chr2	219875500	219875501	region_8891	0	+	chr2	219867567	219906273	Q6ZU64	uc002vjl.2	uc002vjl.2	CCDC108	Homo sapiens coiled-coil domain containing 108 (CCDC108), transcript variant 1, mRNA.
chr1	204401341	204401342	region_1312	0	+	chr1	204391757	204459474	O00750	uc001haw.3	uc001haw.3	PIK3C2B	Homo sapiens phosphatidylinositol-4-phosphate 3-kinase, catalytic subunit type 2 beta (PIK3C2B), mRNA.
chr10	99154068	99154069	region_2027	0	+	chr10	99116457	99161127	Q5JTH9	uc001knf.3	uc001knf.3	RRP12	Homo sapiens ribosomal RNA processing 12 homolog (S. cerevisiae) (RRP12), transcript variant 1, mRNA.
chr3	136059226	136059227	region_10658	0	+	chr3	136055998	136471245	Q8WVM7	uc003era.1	uc003era.1	STAG1	Homo sapiens stromal antigen 1 (STAG1), mRNA.
chr6	138491923	138491924	region_13199	0	+	chr6	138483052	138665800	Q5TH69	uc003qhu.3	uc003qhu.3	KIAA1244	Homo sapiens KIAA1244 (KIAA1244), mRNA.
chr1	160263353	160263354	region_1041	0	+	chr1	160258376	160313354	P53621	uc009wti.3	uc009wti.3	COPA	Homo sapiens coatomer protein complex, subunit alpha (COPA), transcript variant 2, mRNA.
chr1	236979843	236979844	region_1502	0	+	chr1	236958580	237067281	Q99707	uc001hyi.4	uc001hyi.4	MTR	Homo sapiens 5-methyltetrahydrofolate-homocysteine methyltransferase (MTR), mRNA.
chr11	1016227	1016228	region_2247	0	+	chr11	1012823	1036706	Q6W4X9	uc001lsw.2	uc001lsw.2	MUC6	Homo sapiens mucin 6, oligomeric mucus/gel-forming (MUC6), mRNA.
chr15	65968936	65968937	region_5100	0	+	chr15	65952956	66084631	E7EPL3	uc002api.3	uc002api.3	DENND4A	Homo sapiens DENN/MADD domain containing 4A (DENND4A), transcript variant 1, mRNA.
chr17	71400501	71400502	region_6580	0	+	chr17	71353508	71433961	Q58EX2-2	uc010dfn.2	uc010dfn.2	SDK2	Homo sapiens sidekick cell adhesion molecule 2 (SDK2), mRNA.
chr2	11728792	11728793	region_7938	0	+	chr2	11674241	11782912	Q4ZG55	uc002rbk.1	uc002rbk.1	GREB1	Homo sapiens growth regulation by estrogen in breast cancer 1 (GREB1), transcript variant a, mRNA.
chr1	40776485	40776486	region_365	0	+	chr1	40766162	40782981	Q14055	uc001cfh.1	uc001cfh.1	COL9A2	Homo sapiens collagen, type IX, alpha 2 (COL9A2), mRNA.
chr1	115401828	115401829	region_799	0	+	chr1	115397454	115537990	Q15431	uc001efr.3	uc001efr.3	SYCP1	Homo sapiens synaptonemal complex protein 1 (SYCP1), mRNA.
chr1	155738098	155738099	region_982	0	+	chr1	155719509	155826972	Q3T8J9-3	uc001fly.1	uc001fly.1	GON4L	Homo sapiens gon-4-like (C. elegans) (GON4L), transcript variant 1, mRNA.
chr1	208207719	208207720	region_1357	0	+	chr1	208195587	208417665	O75051	uc001hgz.3	uc001hgz.3	PLXNA2	Homo sapiens plexin A2 (PLXNA2), mRNA.
chr16	16327633	16327634	region_5496	0	+	chr16	16326388	16388663	J3KN36	uc002dep.3	uc002dep.3	NOMO3	Homo sapiens NODAL modulator 3 (NOMO3), mRNA.
chr17	4745482	4745483	region_5971	0	+	chr17	4736634	4801356	Q8N4C8-3	uc010vsk.2	uc010vsk.2	MINK1	Homo sapiens misshapen-like kinase 1 (MINK1), transcript variant 2, mRNA.
chr20	62293291	62293292	region_9444	0	+	chr20	62289162	62326327		uc011abc.2	uc011abc.2	RTEL1	Homo sapiens regulator of telomere elongation helicase 1 (RTEL1), transcript variant 1, mRNA.
chr6	121412042	121412043	region_13114	0	+	chr6	121400626	121655644	Q96NH3	uc003pyo.1	uc003pyo.1	C6orf170	Homo sapiens chromosome 6 open reading frame 170 (C6orf170), mRNA.
chr7	107565447	107565448	region_13934	0	+	chr7	107564245	107642448	G3XAI2	uc003vev.2	uc003vev.2	LAMB1	Homo sapiens laminin, beta 1 (LAMB1), mRNA.
chr1	6194431	6194432	region_48	0	+	chr1	6161846	6204215		uc001ama.2	uc001ama.2	CHD5	Homo sapiens chromodomain helicase DNA binding protein 5 (CHD5), mRNA.
chr1	29574243	29574244	region_268	0	+	chr1	29563027	29653325	Q92729	uc001bru.3	uc001bru.3	PTPRU	Homo sapiens protein tyrosine phosphatase, receptor type, U (PTPRU), transcript variant 3, mRNA.
chr11	72299807	72299808	region_2737	0	+	chr11	72287183	72353504	NP_001230713	uc001oso.3	uc001oso.3	PDE2A	Homo sapiens phosphodiesterase 2A, cGMP-stimulated (PDE2A), transcript variant 3, mRNA.
chr12	94553363	94553364	region_3654	0	+	chr12	94542498	94701451	O60486	uc001tdc.3	uc001tdc.3	PLXNC1	Homo sapiens plexin C1 (PLXNC1), transcript variant 1, mRNA.
chr12	123798589	123798590	region_3861	0	+	chr12	123773655	123834988	A3KN83-2	uc010tao.2	uc010tao.2	SBNO1	Homo sapiens strawberry notch homolog 1 (Drosophila) (SBNO1), transcript variant 2, mRNA.
chr14	51188842	51188843	region_4450	0	+	chr14	51186480	51297839	NP_065972	uc001wyi.3	uc001wyi.3	NIN	Homo sapiens ninein (GSK3B interacting protein) (NIN), transcript variant 2, mRNA.
chr17	61578742	61578743	region_6522	0	+	chr17	61562177	61599203		uc002jaw.2	uc002jaw.2	ACE	Homo sapiens angiotensin I converting enzyme (peptidyl-dipeptidase A) 1 (ACE), transcript variant 2, mRNA.
chr2	102324207	102324208	region_8373	0	+	chr2	102314164	102511152	NP_663719	uc002tbf.3	uc002tbf.3	MAP4K4	Homo sapiens mitogen-activated protein kinase kinase kinase kinase 4 (MAP4K4), transcript variant 2, mRNA.
chr9	134352334	134352335	region_15362	0	+	chr9	134305476	134375575	Q5JSZ5	uc004can.4	uc004can.4	PRRC2B	Homo sapiens proline-rich coiled-coil 2B (PRRC2B), mRNA.
chr5	96004825	96004826	SO_6812_SET2_REPL_SAMPLE3_R1_tag_uniq_bed_peak_285646	0	+	chr5	95997740	96110385	P20810-2	uc003klt.3	uc003klt.3	CAST	Homo sapiens calpastatin (CAST), transcript variant 11, mRNA.
chr1	145530884	145530885	region_856	0	+	chr1	145524989	145543868	O75578	uc001eoa.3	uc001eoa.3	ITGA10	Homo sapiens integrin, alpha 10 (ITGA10), mRNA.
chr17	60749164	60749165	region_6517	0	+	chr17	60704761	60770962	Q9UBG0	uc002jad.4	uc002jad.4	MRC2	Homo sapiens mannose receptor, C type 2 (MRC2), mRNA.
chr19	39960291	39960292	region_7459	0	+	chr19	39936185	39967308	O00267	uc002olo.4	uc002olo.4	SUPT5H	Homo sapiens suppressor of Ty 5 homolog (S. cerevisiae) (SUPT5H), transcript variant 2, mRNA.
chr2	160799529	160799530	region_8595	0	+	chr2	160797259	160919126	Q13018	uc002ube.2	uc002ube.2	PLA2R1	Homo sapiens phospholipase A2 receptor 1, 180kDa (PLA2R1), transcript variant 1, mRNA.
chr2	234270704	234270705	region_8963	0	+	chr2	234263152	234380743	Q16760	uc002vui.1	uc002vui.1	DGKD	Homo sapiens diacylglycerol kinase, delta 130kDa (DGKD), transcript variant 2, mRNA.
chr20	21289426	21289427	region_9158	0	+	chr20	21283941	21370463	Q9H0D6	uc002wsf.1	uc002wsf.1	XRN2	Homo sapiens 5'-3' exoribonuclease 2 (XRN2), mRNA.
chr8	143564890	143564891	region_14768	0	+	chr8	143545376	143626368	O14514	uc003ywm.3	uc003ywm.3	BAI1	Homo sapiens brain-specific angiogenesis inhibitor 1 (BAI1), mRNA.
chr1	17320913	17320914	region_145	0	+	chr1	17312452	17338423	Q9NQ11	uc001baa.2	uc001baa.2	ATP13A2	Homo sapiens ATPase type 13A2 (ATP13A2), transcript variant 1, mRNA.
chr10	112331075	112331076	region_2110	0	+	chr10	112327448	112364392	Q9UQE7	uc001kze.3	uc001kze.3	SMC3	Homo sapiens structural maintenance of chromosomes 3 (SMC3), mRNA.
chr2	109343338	109343339	region_8406	0	+	chr2	109335936	109402267	P49792	uc002tem.4	uc002tem.4	RANBP2	Homo sapiens RAN binding protein 2 (RANBP2), mRNA.
chr21	35026217	35026218	region_9552	0	+	chr21	35014783	35210802	E7ERJ0	uc002ysx.3	uc002ysx.3	ITSN1	Homo sapiens intersectin 1 (SH3 domain protein) (ITSN1), transcript variant 2, mRNA.
chr3	39170129	39170130	region_10162	0	+	chr3	39149151	39180394	Q8NDW8	uc003cjc.2	uc003cjc.2	TTC21A	Homo sapiens tetratricopeptide repeat domain 21A (TTC21A), transcript variant 2, mRNA.
chr6	76468400	76468401	region_12945	0	+	chr6	76458908	76617425	Q9UM54-5	uc003pig.1	uc003pig.1	MYO6	Homo sapiens myosin VI (MYO6), mRNA.
chr7	12375349	12375350	region_13438	0	+	chr7	12370508	12443852	Q8N2E2	uc003ssj.2	uc003ssj.2	VWDE	Homo sapiens von Willebrand factor D and EGF domains (VWDE), mRNA.
chrX	50128017	50128018	region_15652	0	+	chrX	50111878	50213721	Q5KSL6	uc010njr.2	uc010njr.2	DGKK	Homo sapiens diacylglycerol kinase, kappa (DGKK), mRNA.
chr1	10102395	10102396	region_84	0	+	chr1	10093040	10241296	O95155	uc001aqs.4	uc001aqs.4	UBE4B	Homo sapiens ubiquitination factor E4B (UBE4B), transcript variant 1, mRNA.
chr1	197061076	197061077	region_1251	0	+	chr1	197053256	197115824	Q8IZT6	uc001gtu.3	uc001gtu.3	ASPM	Homo sapiens asp (abnormal spindle) homolog, microcephaly associated (Drosophila) (ASPM), transcript variant 1, mRNA.
chr1	222795908	222795909	region_1416	0	+	chr1	222791443	222841351	Q5JRA6	uc001hnl.3	uc001hnl.3	MIA3	Homo sapiens melanoma inhibitory activity family, member 3 (MIA3), mRNA.
chr10	99228129	99228130	region_2029	0	+	chr10	99218080	99243908	Q96T76-5	uc009xvt.3	uc009xvt.3	MMS19	Homo sapiens MMS19 nucleotide excision repair homolog (S. cerevisiae) (MMS19), mRNA.
chr17	8157841	8157842	region_6027	0	+	chr17	8152595	8173809	O15067	uc002gkr.3	uc002gkr.3	PFAS	Homo sapiens phosphoribosylformylglycinamidine synthase (PFAS), mRNA.
chr17	19685263	19685264	region_6133	0	+	chr17	19674142	19771239	Q8IYT8	uc002gwm.4	uc002gwm.4	ULK2	Homo sapiens unc-51-like kinase 2 (C. elegans) (ULK2), transcript variant 2, mRNA.
chr17	42932807	42932808	region_6384	0	+	chr17	42927654	42976736	Q15029	uc031rav.1	uc031rav.1	EFTUD2	Homo sapiens elongation factor Tu GTP binding domain containing 2 (EFTUD2), transcript variant 3, mRNA.
chr19	50948962	50948963	region_7688	0	+	chr19	50936159	50969583	Q14324	uc002psf.2	uc002psf.2	MYBPC2	Homo sapiens myosin binding protein C, fast type (MYBPC2), mRNA.
chr2	9363994	9363995	region_7918	0	+	chr2	9346893	9545812	O43150	uc002qzh.2	uc002qzh.2	ASAP2	Homo sapiens ArfGAP with SH3 domain, ankyrin repeat and PH domain 2 (ASAP2), transcript variant 1, mRNA.
chr20	3283634	3283635	region_9071	0	+	chr20	3229947	3321608	Q5TEA3	uc002wij.3	uc002wij.3	C20orf194	Homo sapiens chromosome 20 open reading frame 194 (C20orf194), mRNA.
chr20	44591057	44591058	region_9340	0	+	chr20	44577291	44600833	Q9H4Z2	uc002xqw.3	uc002xqw.3	ZNF335	Homo sapiens zinc finger protein 335 (ZNF335), mRNA.
chr8	124332325	124332326	region_14705	0	+	chr8	124332090	124408619	Q6PL18	uc011lii.2	uc011lii.2	ATAD2	Homo sapiens ATPase family, AAA domain containing 2 (ATAD2), mRNA.
chrY	21902732	21902733	region_16043	0	+	chrY	21867300	21906825	Q9BY66-3	uc011naz.2	uc011naz.2	KDM5D	Homo sapiens lysine (K)-specific demethylase 5D (KDM5D), transcript variant 1, mRNA.
chr1	64984189	64984190	region_537	0	+	chr1	64936475	65158741	NP_065976	uc001dbo.1	uc001dbo.1	CACHD1	Homo sapiens cache domain containing 1 (CACHD1), mRNA.
chr10	106427288	106427289	region_2102	0	+	chr10	106400858	107024993	Q9UPU3	uc001kyi.1	uc001kyi.1	SORCS3	Homo sapiens sortilin-related VPS10 domain containing receptor 3 (SORCS3), mRNA.
chr11	76862307	76862308	region_2780	0	+	chr11	76839309	76896041	B9A012	uc010rsl.2	uc010rsl.2	MYO7A	Homo sapiens myosin VIIA (MYO7A), transcript variant 3, mRNA.
chr12	48143821	48143822	region_3374	0	+	chr12	48128452	48152181	A8K2G5	uc009zkp.3	uc009zkp.3	RAPGEF3	Homo sapiens Rap guanine nucleotide exchange factor (GEF) 3 (RAPGEF3), transcript variant 3, mRNA.
chr16	74500976	74500977	region_5824	0	+	chr16	74481325	74641042	Q92896-2	uc002fcx.3	uc002fcx.3	GLG1	Homo sapiens golgi glycoprotein 1 (GLG1), transcript variant 1, mRNA.
chr17	42845375	42845376	region_6382	0	+	chr17	42836567	42859214	O75078	uc002ihh.3	uc002ihh.3	ADAM11	Homo sapiens ADAM metallopeptidase domain 11 (ADAM11), mRNA.
chr17	79390232	79390233	region_6670	0	+	chr17	79373539	79433358	Q9P281	uc002kaf.2	uc002kaf.2	BAHCC1	Homo sapiens BAH domain and coiled-coil containing 1 (BAHCC1), mRNA.
chr19	18215063	18215064	region_7250	0	+	chr19	18208602	18262499	O60307	uc002nhz.4	uc002nhz.4	MAST3	Homo sapiens microtubule associated serine/threonine kinase 3 (MAST3), mRNA.
chr2	219547958	219547959	region_8886	0	+	chr2	219536748	219567440	Q9NRP7	uc002viu.3	uc002viu.3	STK36	Homo sapiens serine/threonine kinase 36 (STK36), transcript variant 1, mRNA.
chr6	70932700	70932701	region_12920	0	+	chr6	70925742	70990180	B3KWS8	uc003pfe.4	uc003pfe.4	COL9A1	Homo sapiens collagen, type IX, alpha 1 (COL9A1), transcript variant 2, mRNA.
chr8	72934183	72934184	region_14522	0	+	chr8	72933485	72987819	O75762	uc003xza.3	uc003xza.3	TRPA1	Homo sapiens transient receptor potential cation channel, subfamily A, member 1 (TRPA1), mRNA.
chr17	26098604	26098605	SO_6812_SET2_REPL_SAMPLE3_R1_tag_uniq_bed_peak_136835	0	+	chr17	26083791	26127555	P35228	uc002gzu.3	uc002gzu.3	NOS2	Homo sapiens nitric oxide synthase 2, inducible (NOS2), mRNA.
chr12	48200041	48200042	region_3375	0	+	chr12	48176506	48213763	Q8WUI4-5	uc010slo.2	uc010slo.2	HDAC7	Homo sapiens histone deacetylase 7 (HDAC7), transcript variant 1, mRNA.
chr16	56912120	56912121	region_5699	0	+	chr16	56899118	56949762	NP_001119580	uc010ccm.3	uc010ccm.3	SLC12A3	Homo sapiens solute carrier family 12 (sodium/chloride transporters), member 3 (SLC12A3), transcript variant 3, mRNA.
chr16	58577007	58577008	region_5726	0	+	chr16	58553849	58585723	A5YKK6	uc010vik.3	uc010vik.3	CNOT1	Homo sapiens CCR4-NOT transcription complex, subunit 1 (CNOT1), transcript variant 3, mRNA.
chr17	58263107	58263108	region_6505	0	+	chr17	58254690	58334020	Q8NFA0	uc002iyn.1	uc002iyn.1	USP32	Homo sapiens ubiquitin specific peptidase 32 (USP32), mRNA.
chr19	12950587	12950588	region_7179	0	+	chr19	12949258	12985766	Q9Y2H9	uc002mvm.3	uc002mvm.3	MAST1	Homo sapiens microtubule associated serine/threonine kinase 1 (MAST1), mRNA.
chr2	153219180	153219181	region_8566	0	+	chr2	153191750	153506348	Q96PY5-3	uc002tye.3	uc002tye.3	FMNL2	Homo sapiens formin-like 2 (FMNL2), mRNA.
chr2	190560485	190560486	region_8732	0	+	chr2	190539218	190611376		uc002uqu.3	uc002uqu.3	ANKAR	Homo sapiens ankyrin and armadillo repeat containing (ANKAR), mRNA.
chr2	234829734	234829735	region_8978	0	+	chr2	234826042	234928166	Q7Z2W7	uc002vvh.3	uc002vvh.3	TRPM8	Homo sapiens transient receptor potential cation channel, subfamily M, member 8 (TRPM8), mRNA.
chr20	32967541	32967542	region_9233	0	+	chr20	32951040	33099198	Q96J02	uc010geu.2	uc010geu.2	ITCH	Homo sapiens itchy E3 ubiquitin protein ligase (ITCH), transcript variant 1, mRNA.
chr21	32523765	32523766	region_9529	0	+	chr21	32490735	32649224	Q13009	uc011adk.1	uc011adk.1	TIAM1	Homo sapiens T-cell lymphoma invasion and metastasis 1 (TIAM1), mRNA.
chr5	10354986	10354987	region_11791	0	+	chr5	10353750	10440500	O60337	uc003jet.2	uc003jet.2	2020-03-06	Homo sapiens membrane-associated ring finger (C3HC4) 6, E3 ubiquitin protein ligase (MARCH6), transcript variant 1, mRNA.
chrX	19413669	19413670	region_15515	0	+	chrX	19378175	19478271	Q6ZN16	uc004czj.2	uc004czj.2	MAP3K15	Homo sapiens mitogen-activated protein kinase kinase kinase 15 (MAP3K15), mRNA.
chr10	34413148	34413149	region_1717	0	+	chr10	34398487	35104253	Q8TEW0	uc010qej.2	uc010qej.2	PARD3	Homo sapiens par-3 partitioning defective 3 homolog (C. elegans) (PARD3), transcript variant 1, mRNA.
chr11	9418544	9418545	region_2346	0	+	chr11	9406168	9469674	O95373	uc001mho.3	uc001mho.3	IPO7	Homo sapiens importin 7 (IPO7), mRNA.
chr11	71739409	71739410	region_2733	0	+	chr11	71713910	71791520	Q9BTE9	uc001ork.1	uc001ork.1	NUMA1	Homo sapiens nuclear mitotic apparatus protein 1 (NUMA1), mRNA.
chr12	131440211	131440212	region_3894	0	+	chr12	131438451	131626008	Q6QNK2	uc001uit.4	uc001uit.4	GPR133	Homo sapiens G protein-coupled receptor 133 (GPR133), mRNA.
chr15	41812922	41812923	region_4911	0	+	chr15	41809374	41836464	Q9BWH6	uc001zod.3	uc001zod.3	RPAP1	Homo sapiens RNA polymerase II associated protein 1 (RPAP1), mRNA.
chr16	24742106	24742107	region_5566	0	+	chr16	24741048	24837547	Q8NDV7	uc002dmm.3	uc002dmm.3	TNRC6A	Homo sapiens trinucleotide repeat containing 6A (TNRC6A), mRNA.
chr16	84440290	84440291	region_5869	0	+	chr16	84438032	84497793	O75185-2	uc002fhy.3	uc002fhy.3	ATP2C2	Homo sapiens ATPase, Ca++ transporting, type 2C, member 2 (ATP2C2), mRNA.
chr17	2704071	2704072	region_5946	0	+	chr17	2699731	2941035	Q684P5	uc010ckd.3	uc010ckd.3	RAP1GAP2	Homo sapiens RAP1 GTPase activating protein 2 (RAP1GAP2), transcript variant 1, mRNA.
chr17	4081130	4081131	region_5964	0	+	chr17	4066664	4167142	Q9P2R3-4	uc002fxn.3	uc002fxn.3	ANKFY1	Homo sapiens ankyrin repeat and FYVE domain containing 1 (ANKFY1), transcript variant 3, mRNA.
chr18	21143851	21143852	region_6781	0	+	chr18	21111462	21166581	O15118	uc002kum.4	uc002kum.4	NPC1	Homo sapiens Niemann-Pick disease, type C1 (NPC1), mRNA.
chr2	231931251	231931252	region_8946	0	+	chr2	231921577	232037540	Q99460	uc002vrn.2	uc002vrn.2	PSMD1	Homo sapiens proteasome (prosome, macropain) 26S subunit, non-ATPase, 1 (PSMD1), transcript variant 1, mRNA.
chr5	177665151	177665152	region_12518	0	+	chr5	177664616	177697364		uc010jkt.2	uc010jkt.2	COL23A1	Homo sapiens collagen, type XXIII, alpha 1 (COL23A1), mRNA.
chr6	24435331	24435332	region_12650	0	+	chr6	24426061	24489850	P80108	uc003ned.2	uc003ned.2	GPLD1	Homo sapiens glycosylphosphatidylinositol specific phospholipase D1 (GPLD1), mRNA.
chr7	14187711	14187712	region_13442	0	+	chr7	14184673	14881075	Q9Y6T7	uc003ssz.3	uc003ssz.3	DGKB	Homo sapiens diacylglycerol kinase, beta 90kDa (DGKB), transcript variant 1, mRNA.
chr1	201167236	201167237	region_1272	0	+	chr1	201159952	201198080	F8WAI1	uc001gwc.3	uc001gwc.3	IGFN1	Homo sapiens immunoglobulin-like and fibronectin type III domain containing 1 (IGFN1), mRNA.
chr13	39276823	39276824	region_4028	0	+	chr13	39261172	39461267	Q5SZK8	uc001uwv.3	uc001uwv.3	FREM2	Homo sapiens FRAS1 related extracellular matrix protein 2 (FREM2), mRNA.
chr16	57068686	57068687	region_5702	0	+	chr16	57050985	57082129		uc010ccq.1	uc010ccq.1	NLRC5	Homo sapiens NLR family, CARD domain containing 5 (NLRC5), mRNA.
chr17	2254641	2254642	region_5943	0	+	chr17	2240805	2284348	O43147-2	uc002fum.4	uc002fum.4	SGSM2	Homo sapiens small G protein signaling modulator 2 (SGSM2), transcript variant 1, mRNA.
chr17	40843675	40843676	region_6342	0	+	chr17	40834631	40852011	P78357	uc002iay.3	uc002iay.3	CNTNAP1	Homo sapiens contactin associated protein 1 (CNTNAP1), mRNA.
chr19	12760752	12760753	region_7175	0	+	chr19	12757321	12777591	G5E928	uc010dyv.1	uc010dyv.1	MAN2B1	Homo sapiens mannosidase, alpha, class 2B, member 1 (MAN2B1), transcript variant 2, mRNA.
chr19	16481660	16481661	region_7222	0	+	chr19	16466054	16582823	Q9UBC2-2	uc002ndx.4	uc002ndx.4	EPS15L1	Homo sapiens epidermal growth factor receptor pathway substrate 15-like 1 (EPS15L1), transcript variant 1, mRNA.
chr2	191897987	191897988	region_8746	0	+	chr2	191894301	192015986	Q14765	uc002usm.2	uc002usm.2	STAT4	Homo sapiens signal transducer and activator of transcription 4 (STAT4), transcript variant 1, mRNA.
chr3	49847668	49847669	region_10267	0	+	chr3	49842637	49851391	P41226	uc003cxr.3	uc003cxr.3	UBA7	Homo sapiens ubiquitin-like modifier activating enzyme 7 (UBA7), mRNA.
chr4	25750215	25750216	region_11112	0	+	chr4	25749048	25864610	Q68CR1	uc003gru.4	uc003gru.4	SEL1L3	Homo sapiens sel-1 suppressor of lin-12-like 3 (C. elegans) (SEL1L3), mRNA.
chr4	77234408	77234409	region_11315	0	+	chr4	77234191	77328458	Q5M9N0	uc003hkb.4	uc003hkb.4	CCDC158	Homo sapiens coiled-coil domain containing 158 (CCDC158), mRNA.
chr4	142951843	142951844	region_11563	0	+	chr4	142949181	143352538		uc011chm.2	uc011chm.2	INPP4B	Homo sapiens inositol polyphosphate-4-phosphatase, type II, 105kDa (INPP4B), transcript variant 2, mRNA.
chr5	1059508	1059509	region_11757	0	+	chr5	1050488	1112172	Q9Y666	uc003jbu.3	uc003jbu.3	SLC12A7	Homo sapiens solute carrier family 12 (potassium/chloride transporters), member 7 (SLC12A7), mRNA.
chr5	148541712	148541713	region_12357	0	+	chr5	148521053	148639999	O94929	uc003lpy.2	uc003lpy.2	ABLIM3	Homo sapiens actin binding LIM protein family, member 3 (ABLIM3), mRNA.
chr6	7550288	7550289	region_12589	0	+	chr6	7541869	7586946	P15924	uc003mxp.1	uc003mxp.1	DSP	Homo sapiens desmoplakin (DSP), transcript variant 1, mRNA.
chr7	121734186	121734187	region_13981	0	+	chr7	121713597	121773876		uc011knu.2	uc011knu.2	AASS	Homo sapiens aminoadipate-semialdehyde synthase (AASS), nuclear gene encoding mitochondrial protein, mRNA.
chr8	53536337	53536338	region_14444	0	+	chr8	53535017	53627026	Q8TDY2	uc003xre.4	uc003xre.4	RB1CC1	Homo sapiens RB1-inducible coiled-coil 1 (RB1CC1), transcript variant 1, mRNA.
chr8	104519447	104519448	region_14654	0	+	chr8	104512975	105266656	F8WD47	uc003ylp.3	uc003ylp.3	RIMS2	Homo sapiens regulating synaptic membrane exocytosis 2 (RIMS2), transcript variant 1, mRNA.
chr9	4996927	4996928	region_14816	0	+	chr9	4985085	5128183	O60674	uc010mhm.3	uc010mhm.3	JAK2	Homo sapiens Janus kinase 2 (JAK2), mRNA.
chr9	39077495	39077496	region_14960	0	+	chr9	39072763	39288300	Q9BZ76	uc004abi.3	uc004abi.3	CNTNAP3	Homo sapiens contactin associated protein-like 3 (CNTNAP3), mRNA.
chrX	54227357	54227358	region_15670	0	+	chrX	54219255	54384438	Q9BYP7	uc004dtc.2	uc004dtc.2	WNK3	Homo sapiens WNK lysine deficient protein kinase 3 (WNK3), transcript variant 1, mRNA.
chrX	152084716	152084717	region_15994	0	+	chrX	152082985	152142025	F5GXF7	uc011myg.2	uc011myg.2	ZNF185	Homo sapiens zinc finger protein 185 (LIM domain) (ZNF185), transcript variant 1, mRNA.
chr1	19574813	19574814	region_161	0	+	chr1	19542157	19578053	Q8N766-3	uc001bbp.4	uc001bbp.4	EMC1	Homo sapiens ER membrane protein complex subunit 1 (EMC1), transcript variant 3, mRNA.
chr1	21943146	21943147	region_183	0	+	chr1	21922707	21946543	P47736	uc001bev.3	uc001bev.3	RAP1GAP	Homo sapiens RAP1 GTPase activating protein (RAP1GAP), transcript variant 2, mRNA.
chr1	45288184	45288185	region_409	0	+	chr1	45285515	45308616	Q9Y6C5-2	uc021omv.1	uc021omv.1	PTCH2	Homo sapiens patched 2 (PTCH2), transcript variant 2, mRNA.
chr1	204192530	204192531	region_1311	0	+	chr1	204187978	204329057	Q9Y2H5	uc001hau.4	uc001hau.4	PLEKHA6	Homo sapiens pleckstrin homology domain containing, family A member 6 (PLEKHA6), mRNA.
chr1	220269044	220269045	region_1407	0	+	chr1	220267454	220321383	Q9NSE4	uc001hmc.3	uc001hmc.3	IARS2	Homo sapiens isoleucyl-tRNA synthetase 2, mitochondrial (IARS2), nuclear gene encoding mitochondrial protein, mRNA.
chr10	43281359	43281360	region_1736	0	+	chr10	43277953	43330385	Q14692	uc001jaj.3	uc001jaj.3	BMS1	Homo sapiens BMS1 ribosome biogenesis factor (BMS1), mRNA.
chr10	75756614	75756615	region_1897	0	+	chr10	75754950	75879914	P18206-2	uc009xrr.3	uc009xrr.3	VCL	Homo sapiens vinculin (VCL), transcript variant 2, mRNA.
chr10	105890501	105890502	region_2097	0	+	chr10	105889645	105945881	H7BZT8	uc009xxq.3	uc009xxq.3	WDR96	Homo sapiens WD repeat domain 96 (WDR96), mRNA.
chr10	123755439	123755440	region_2172	0	+	chr10	123748688	124014057	O95359	uc001lfv.3	uc001lfv.3	TACC2	Homo sapiens transforming, acidic coiled-coil containing protein 2 (TACC2), transcript variant 1, mRNA.
chr11	12120245	12120246	region_2368	0	+	chr11	12115542	12285329	O94851-5	uc010rch.1	uc010rch.1	MICAL2	Homo sapiens microtubule associated monooxygenase, calponin and LIM domain containing 2 (MICAL2), mRNA.
chr15	66203820	66203821	region_5102	0	+	chr15	66187633	66546075	A6BM72	uc002apm.2	uc002apm.2	MEGF11	Homo sapiens multiple EGF-like-domains 11 (MEGF11), mRNA.
chr17	29174856	29174857	region_6197	0	+	chr17	29159022	29222295	Q96QE3	uc002hfs.1	uc002hfs.1	ATAD5	Homo sapiens ATPase family, AAA domain containing 5 (ATAD5), mRNA.
chr19	55751748	55751749	region_7804	0	+	chr19	55741146	55758740	Q9UPN7	uc002qjv.3	uc002qjv.3	PPP6R1	Homo sapiens protein phosphatase 6, regulatory subunit 1 (PPP6R1), mRNA.
chr2	25491171	25491172	region_7982	0	+	chr2	25455829	25564784	Q9Y6K1	uc002rgc.4	uc002rgc.4	DNMT3A	Homo sapiens DNA (cytosine-5-)-methyltransferase 3 alpha (DNMT3A), transcript variant 3, mRNA.
chr2	73618435	73618436	region_8235	0	+	chr2	73612885	73837046	NP_055935	uc002sje.1	uc002sje.1	ALMS1	Homo sapiens Alstrom syndrome 1 (ALMS1), mRNA.
chr2	100019407	100019408	region_8359	0	+	chr2	100016937	100106480	Q9UBZ9-2	uc002tac.3	uc002tac.3	REV1	Homo sapiens REV1, polymerase (DNA directed) (REV1), transcript variant 2, mRNA.
chr2	108465337	108465338	region_8397	0	+	chr2	108443387	108509000	Q7Z3J3	uc010ywk.2	uc010ywk.2	RGPD4	Homo sapiens RANBP2-like and GRIP domain containing 4 (RGPD4), mRNA.
chr2	191835283	191835284	region_8745	0	+	chr2	191833761	191878404	P42224	uc021vue.1	uc021vue.1	STAT1	Homo sapiens signal transducer and activator of transcription 1, 91kDa (STAT1), transcript variant alpha, mRNA.
chr20	47244914	47244915	region_9356	0	+	chr20	47240792	47273118	Q8TCU6-2	uc002xtv.1	uc002xtv.1	PREX1	Homo sapiens phosphatidylinositol-3,4,5-trisphosphate-dependent Rac exchange factor 1 (PREX1), mRNA.
chr3	10454973	10454974	region_10034	0	+	chr3	10365706	10547268	Q01814	uc003bvt.3	uc003bvt.3	ATP2B2	Homo sapiens ATPase, Ca++ transporting, plasma membrane 2 (ATP2B2), transcript variant 1, mRNA.
chr3	122652785	122652786	region_10558	0	+	chr3	122628039	122694981	F8W9U8	uc031sbm.1	uc031sbm.1	SEMA5B	Homo sapiens sema domain, seven thrombospondin repeats (type 1 and type 1-like), transmembrane domain (TM) and short cytoplasmic domain, (semaphorin) 5B (SEMA5B), transcript variant 3, mRNA.
chr3	125824254	125824255	region_10581	0	+	chr3	125822403	125899645	O75891	uc003eim.2	uc003eim.2	ALDH1L1	Homo sapiens aldehyde dehydrogenase 1 family, member L1 (ALDH1L1), transcript variant 2, mRNA.
chr4	184026258	184026259	region_11699	0	+	chr4	184020462	184241929	Q6AWC2	uc010irx.3	uc010irx.3	WWC2	Homo sapiens WW and C2 domain containing 2 (WWC2), mRNA.
chr6	159598502	159598503	region_13295	0	+	chr6	159590428	159693140	Q4ZHG4	uc010kjv.3	uc010kjv.3	FNDC1	Homo sapiens fibronectin type III domain containing 1 (FNDC1), mRNA.
chr6	161422150	161422151	region_13308	0	+	chr6	161412821	161530946	F5H538	uc010kkc.2	uc010kkc.2	MAP3K4	Homo sapiens mitogen-activated protein kinase kinase kinase 4 (MAP3K4), transcript variant 1, mRNA.
chr8	140767852	140767853	region_14759	0	+	chr8	140742585	141467861	Q96Q05	uc003yvj.2	uc003yvj.2	TRAPPC9	Homo sapiens trafficking protein particle complex 9 (TRAPPC9), transcript variant 2, mRNA.
chr9	136031415	136031416	region_15378	0	+	chr9	135973106	136039301	F5H6M6	uc011mcw.2	uc011mcw.2	RALGDS	Homo sapiens ral guanine nucleotide dissociation stimulator (RALGDS), transcript variant 2, mRNA.
chr1	3729276	3729277	region_40	0	+	chr1	3728644	3773797	O60308	uc001aky.2	uc001aky.2	CEP104	Homo sapiens centrosomal protein 104kDa (CEP104), mRNA.
chr1	26865467	26865468	region_236	0	+	chr1	26856248	26901520	Q15418	uc001bmr.1	uc001bmr.1	RPS6KA1	Homo sapiens ribosomal protein S6 kinase, 90kDa, polypeptide 1 (RPS6KA1), transcript variant 1, mRNA.
chr1	153659785	153659786	region_949	0	+	chr1	153651163	153666468	P16066	uc001fcs.4	uc001fcs.4	NPR1	Homo sapiens natriuretic peptide receptor A/guanylate cyclase A (atrionatriuretic peptide receptor A) (NPR1), mRNA.
chr1	183160687	183160688	region_1208	0	+	chr1	183155173	183210406	Q13753-2	uc001gpz.4	uc001gpz.4	LAMC2	Homo sapiens laminin, gamma 2 (LAMC2), transcript variant 2, mRNA.
chr11	65827387	65827388	region_2686	0	+	chr11	65819815	65836382	Q13435	uc001ogy.1	uc001ogy.1	SF3B2	Homo sapiens splicing factor 3b, subunit 2, 145kDa (SF3B2), mRNA.
chr12	111486131	111486132	region_3772	0	+	chr12	111471827	111788358	O14529	uc001tsa.2	uc001tsa.2	CUX2	Homo sapiens cut-like homeobox 2 (CUX2), mRNA.
chr16	56779242	56779243	region_5698	0	+	chr16	56764016	56878861	Q8N1F7	uc002eka.3	uc002eka.3	NUP93	Homo sapiens nucleoporin 93kDa (NUP93), transcript variant 1, mRNA.
chr17	993275	993276	region_5924	0	+	chr17	906757	1012340	Q12979-2	uc002fsg.4	uc002fsg.4	ABR	Homo sapiens active BCR-related (ABR), transcript variant 2, mRNA.
chr17	30827828	30827829	region_6212	0	+	chr17	30819627	31203902	O94832	uc002hho.1	uc002hho.1	MYO1D	Homo sapiens myosin ID (MYO1D), mRNA.
chr17	35875617	35875618	region_6253	0	+	chr17	35874899	35969486	A8MWU4	uc010wde.2	uc010wde.2	SYNRG	Homo sapiens synergin, gamma (SYNRG), transcript variant 3, mRNA.
chr19	7119813	7119814	region_7086	0	+	chr19	7112265	7294011	P06213	uc002mgd.1	uc002mgd.1	INSR	Homo sapiens insulin receptor (INSR), transcript variant 1, mRNA.
chr19	10724441	10724442	region_7132	0	+	chr19	10713120	10755235	Q8IWA5-3	uc002mpe.4	uc002mpe.4	SLC44A2	Homo sapiens solute carrier family 44, member 2 (SLC44A2), transcript variant 2, mRNA.
chr2	72418989	72418990	region_8232	0	+	chr2	72406443	73053177	Q9Y2D4	uc010fep.3	uc010fep.3	EXOC6B	Homo sapiens exocyst complex component 6B (EXOC6B), mRNA.
chr2	128474725	128474726	region_8484	0	+	chr2	128461807	128568761	Q9C0J8	uc002tpg.2	uc002tpg.2	WDR33	Homo sapiens WD repeat domain 33 (WDR33), transcript variant 1, mRNA.
chr2	135962820	135962821	region_8530	0	+	chr2	135957573	136288182	Q5FWF4	uc002tuk.3	uc002tuk.3	ZRANB3	Homo sapiens zinc finger, RAN-binding domain containing 3 (ZRANB3), mRNA.
chr2	197839074	197839075	region_8762	0	+	chr2	197831740	197987516	H7C209	uc002utz.4	uc002utz.4	ANKRD44	Homo sapiens ankyrin repeat domain 44 (ANKRD44), transcript variant A, mRNA.
chr20	35628630	35628631	region_9268	0	+	chr20	35626177	35724410	P28749	uc002xgi.3	uc002xgi.3	RBL1	Homo sapiens retinoblastoma-like 1 (p107) (RBL1), transcript variant 1, mRNA.
chr20	49219146	49219147	region_9372	0	+	chr20	49202646	49253426	Q96MK2	uc002xvm.3	uc002xvm.3	FAM65C	Homo sapiens family with sequence similarity 65, member C (FAM65C), mRNA.
chr22	32166025	32166026	region_9807	0	+	chr22	32150008	32211977	O75140-2	uc003alr.2	uc003alr.2	DEPDC5	Homo sapiens DEP domain containing 5 (DEPDC5), transcript variant 2, mRNA.
chr3	51599354	51599355	region_10282	0	+	chr3	51575595	51697612	Q9Y4B4	uc011bdt.2	uc011bdt.2	RAD54L2	Homo sapiens RAD54-like 2 (S. cerevisiae) (RAD54L2), mRNA.
chr6_dbb_hap3	3616911	3616912	region_13355	0	+	chr6_dbb_hap3	3539721	3618578	Q5SRN2	uc011gjn.2	uc011gjn.2	C6orf10	Homo sapiens chromosome 6 open reading frame 10 (C6orf10), mRNA.
chr7	111380855	111380856	region_13941	0	+	chr7	111366163	111424535	F5GXW1	uc011kml.2	uc011kml.2	DOCK4	Homo sapiens dedicator of cytokinesis 4 (DOCK4), mRNA.
chr7	148421556	148421557	region_14134	0	+	chr7	148395005	148498202	Q13616	uc010lpg.3	uc010lpg.3	CUL1	Homo sapiens cullin 1 (CUL1), mRNA.
chr8	53024604	53024605	region_14442	0	+	chr8	53023391	53130461	O60284	uc011ldq.1	uc011ldq.1	ST18	Homo sapiens suppression of tumorigenicity 18 (breast carcinoma) (zinc finger protein) (ST18), mRNA.
chr9	5639022	5639023	region_14821	0	+	chr9	5629118	5769454	Q4ADV7-2	uc003zjh.4	uc003zjh.4	KIAA1432	Homo sapiens KIAA1432 (KIAA1432), transcript variant 2, mRNA.
chr9	118922253	118922254	region_15243	0	+	chr9	118916070	119164600	Q13219	uc004bjn.3	uc004bjn.3	PAPPA	Homo sapiens pregnancy-associated plasma protein A, pappalysin 1 (PAPPA), mRNA.
chr10	78646998	78646999	SO_6812_SET2_REPL_SAMPLE3_R1_tag_uniq_bed_peak_39820	0	+	chr10	78643873	78870101	Q5JQ19	uc001jxl.1	uc001jxl.1	KCNMA1	Homo sapiens potassium large conductance calcium-activated channel, subfamily M, alpha member 1 (KCNMA1), transcript variant 2, mRNA.
chr17	41220196	41220197	SO_6812_SET2_REPL_SAMPLE3_R1_tag_uniq_bed_peak_138580	0	+	chr17	41196311	41276132	E7ETR2	uc010whl.2	uc010whl.2	BRCA1	Homo sapiens breast cancer 1, early onset (BRCA1), transcript variant 4, mRNA.
chr1	11568983	11568984	region_97	0	+	chr1	11539294	11597640	Q9P2K9	uc001ash.4	uc001ash.4	PTCHD2	Homo sapiens patched domain containing 2 (PTCHD2), mRNA.
chr1	223905266	223905267	region_1426	0	+	chr1	223889294	223963720	P17655-2	uc010puy.2	uc010puy.2	CAPN2	Homo sapiens calpain 2, (m/II) large subunit (CAPN2), transcript variant 2, mRNA.
chr10	7243344	7243345	region_1592	0	+	chr10	7200585	7451303	Q5VUG0	uc009xio.2	uc009xio.2	SFMBT2	Homo sapiens Scm-like with four mbt domains 2 (SFMBT2), transcript variant 2, mRNA.
chr10	35304165	35304166	region_1718	0	+	chr10	35297478	35363258	Q13617-2	uc010qer.2	uc010qer.2	CUL2	Homo sapiens cullin 2 (CUL2), transcript variant 1, mRNA.
chr10	101955304	101955305	region_2056	0	+	chr10	101948123	101989344	O15111	uc001kqp.3	uc001kqp.3	CHUK	Homo sapiens conserved helix-loop-helix ubiquitous kinase (CHUK), mRNA.
chr10	122614047	122614048	region_2168	0	+	chr10	122610686	122666367	Q659C9	uc010qte.2	uc010qte.2	WDR11	Homo sapiens WD repeat domain 11 (WDR11), mRNA.
chr11	73040648	73040649	region_2744	0	+	chr11	73019662	73080425	Q96PE2	uc001otu.3	uc001otu.3	ARHGEF17	Homo sapiens Rho guanine nucleotide exchange factor (GEF) 17 (ARHGEF17), mRNA.
chr12	49165584	49165585	region_3383	0	+	chr12	49159974	49177877	O43306	uc001rsh.4	uc001rsh.4	ADCY6	Homo sapiens adenylate cyclase 6 (ADCY6), transcript variant 1, mRNA.
chr12	105584357	105584358	region_3723	0	+	chr12	105567074	105627183	NP_001238834	uc010swt.2	uc010swt.2	APPL2	Homo sapiens adaptor protein, phosphotyrosine interaction, PH domain and leucine zipper containing 2 (APPL2), transcript variant 3, mRNA.
chr14	69356541	69356542	region_4563	0	+	chr14	69340839	69444283	H9KV75	uc010ttb.2	uc010ttb.2	ACTN1	Homo sapiens actinin, alpha 1 (ACTN1), transcript variant 3, mRNA.
chr14	89088275	89088276	region_4662	0	+	chr14	89081173	89131833		uc001xxf.3	uc001xxf.3	EML5	Homo sapiens echinoderm microtubule associated protein like 5 (EML5), mRNA.
chr16	1558052	1558053	region_5385	0	+	chr16	1543351	1560460	Q9Y4R8	uc002cly.3	uc002cly.3	TELO2	Homo sapiens TEL2, telomere maintenance 2, homolog (S. cerevisiae) (TELO2), mRNA.
chr16	11047971	11047972	region_5463	0	+	chr16	11038344	11220201	Q2KHT3-2	uc002dan.4	uc002dan.4	CLEC16A	Homo sapiens C-type lectin domain family 16, member A (CLEC16A), transcript variant 2, mRNA.
chr16	70307469	70307470	region_5790	0	+	chr16	70286296	70323412	P49588	uc002eyn.1	uc002eyn.1	AARS	Homo sapiens alanyl-tRNA synthetase (AARS), mRNA.
chr16	72154419	72154420	region_5814	0	+	chr16	72152995	72206064	Q8TBY8-2	uc002fcd.3	uc002fcd.3	PMFBP1	Homo sapiens polyamine modulated factor 1 binding protein 1 (PMFBP1), transcript variant 1, mRNA.
chr19	3728427	3728428	region_7035	0	+	chr19	3708334	3750811	F5H2X0	uc010xhs.3	uc010xhs.3	TJP3	Homo sapiens tight junction protein 3 (TJP3), transcript variant 1, mRNA.
chr19	42422926	42422927	region_7510	0	+	chr19	42399421	42434296	Q6NX52	uc002osc.3	uc002osc.3	ARHGEF1	Homo sapiens Rho guanine nucleotide exchange factor (GEF) 1 (ARHGEF1), transcript variant 3, mRNA.
chr2	70859483	70859484	region_8220	0	+	chr2	70834749	70995375		uc010fds.2	uc010fds.2	ADD2	Homo sapiens adducin 2 (beta) (ADD2), transcript variant 1, mRNA.
chr2	220415873	220415874	region_8902	0	+	chr2	220415449	220436268	O75147	uc010fwk.3	uc010fwk.3	OBSL1	Homo sapiens obscurin-like 1 (OBSL1), transcript variant 1, mRNA.
chr20	62617443	62617444	region_9454	0	+	chr20	62612430	62664453	O94906	uc002yho.3	uc002yho.3	PRPF6	Homo sapiens PRP6 pre-mRNA processing factor 6 homolog (S. cerevisiae) (PRPF6), mRNA.
chr4	6056243	6056244	region_11047	0	+	chr4	6027925	6202318	Q96N16-2	uc010idb.1	uc010idb.1	JAKMIP1	Homo sapiens janus kinase and microtubule interacting protein 1 (JAKMIP1), transcript variant 1, mRNA.
chr5	61608896	61608897	region_11946	0	+	chr5	61601988	61683011	O00139-4	uc003jsz.4	uc003jsz.4	KIF2A	Homo sapiens kinesin heavy chain member 2A (KIF2A), transcript variant 2, mRNA.
chr5	139740687	139740688	region_12270	0	+	chr5	139739786	139752463	Q96Q91-3	uc003lfj.2	uc003lfj.2	SLC4A9	Homo sapiens solute carrier family 4, sodium bicarbonate cotransporter, member 9 (SLC4A9), transcript variant 2, mRNA.
chr6	166874855	166874856	region_13326	0	+	chr6	166822853	166955938	Q15349	uc011ego.1	uc011ego.1	RPS6KA2	Homo sapiens ribosomal protein S6 kinase, 90kDa, polypeptide 2 (RPS6KA2), transcript variant 2, mRNA.
chr7	44335715	44335716	region_13590	0	+	chr7	44256748	44365230	Q13554-2	uc003tkp.2	uc003tkp.2	CAMK2B	Homo sapiens calcium/calmodulin-dependent protein kinase II beta (CAMK2B), transcript variant 2, mRNA.
chr7	107424944	107424945	region_13932	0	+	chr7	107405911	107443678	P40879	uc003ver.2	uc003ver.2	SLC26A3	Homo sapiens solute carrier family 26, member 3 (SLC26A3), mRNA.
chr7	154743685	154743686	region_14169	0	+	chr7	154735399	154794682	Q6ZW49	uc022aqf.1	uc022aqf.1	PAXIP1	Homo sapiens PAX interacting (with transcription-activation domain) protein 1 (PAXIP1), mRNA.
chr8	139148089	139148090	region_14756	0	+	chr8	139142265	139489699	Q49AJ0	uc003yux.3	uc003yux.3	FAM135B	Homo sapiens family with sequence similarity 135, member B (FAM135B), mRNA.
chr9	91985515	91985516	region_15073	0	+	chr9	91975705	92094611	Q92854-2	uc011ltm.1	uc011ltm.1	SEMA4D	Homo sapiens sema domain, immunoglobulin domain (Ig), transmembrane domain (TM) and short cytoplasmic domain, (semaphorin) 4D (SEMA4D), transcript variant 2, mRNA.
chrX	21399851	21399852	region_15521	0	+	chrX	21392535	21660980	NP_001162119	uc004czw.3	uc004czw.3	CNKSR2	Homo sapiens connector enhancer of kinase suppressor of Ras 2 (CNKSR2), transcript variant 3, mRNA.
chrX	152812527	152812528	region_16000	0	+	chrX	152801579	152848387	Q16720-2	uc004fhs.1	uc004fhs.1	ATP2B3	Homo sapiens ATPase, Ca++ transporting, plasma membrane 3 (ATP2B3), transcript variant 1, mRNA.
chr1	1644643	1644644	region_20	0	+	chr1	1634169	1655791	Q9UQ88-4	uc009vkr.3	uc009vkr.3	CDK11A	Homo sapiens cyclin-dependent kinase 11A (CDK11A), transcript variant 4, mRNA.
chr11	43404603	43404604	region_2487	0	+	chr11	43380434	43468067	G3XAB3	uc001mxh.3	uc001mxh.3	TTC17	Homo sapiens tetratricopeptide repeat domain 17 (TTC17), mRNA.
chr11	61456907	61456908	region_2616	0	+	chr11	61447904	61514474	Q9Y4D2	uc001nsa.3	uc001nsa.3	DAGLA	Homo sapiens diacylglycerol lipase, alpha (DAGLA), mRNA.
chr11	65738090	65738091	region_2684	0	+	chr11	65729159	65747607	O43290	uc001ogl.3	uc001ogl.3	SART1	Homo sapiens squamous cell carcinoma antigen recognized by T cells (SART1), mRNA.
chr11	107889107	107889108	region_2910	0	+	chr11	107879407	107977565		uc001pju.3	uc001pju.3	CUL5	Homo sapiens cullin 5 (CUL5), mRNA.
chr12	44906023	44906024	region_3361	0	+	chr12	44902057	45269444	Q99435-4	uc001rof.3	uc001rof.3	NELL2	Homo sapiens NEL-like 2 (chicken) (NELL2), transcript variant 4, mRNA.
chr12	71840270	71840271	region_3582	0	+	chr12	71833549	71980086		uc001swn.2	uc001swn.2	LGR5	Homo sapiens leucine-rich repeat containing G protein-coupled receptor 5 (LGR5), transcript variant 1, mRNA.
chr15	42445966	42445967	region_4919	0	+	chr15	42433331	42448839	Q68DD2	uc001zoz.3	uc001zoz.3	PLA2G4F	Homo sapiens phospholipase A2, group IVF (PLA2G4F), transcript variant 1, mRNA.
chr15	47476453	47476454	region_4975	0	+	chr15	47476402	48066420	Q8NFY4-2	uc001zvw.3	uc001zvw.3	SEMA6D	Homo sapiens sema domain, transmembrane domain (TM), and cytoplasmic domain, (semaphorin) 6D (SEMA6D), transcript variant 7, mRNA.
chr16	15032135	15032136	region_5482	0	+	chr16	15021063	15045931		uc002dcx.4	uc002dcx.4	NPIP	Homo sapiens nuclear pore complex interacting protein (NPIP), mRNA.
chr17	33317292	33317293	region_6220	0	+	chr17	33307516	33330191	E5KLB6	uc002hij.3	uc002hij.3	LIG3	Homo sapiens ligase III, DNA, ATP-dependent (LIG3), nuclear gene encoding mitochondrial protein, transcript variant beta, mRNA.
chr19	14501921	14501922	region_7195	0	+	chr19	14491955	14519537	P48960	uc002myl.3	uc002myl.3	CD97	Homo sapiens CD97 molecule (CD97), transcript variant 1, mRNA.
chr1_gl000192_random	138023	138024	region_7888	0	+	chr1_gl000192_random	132568	211657		uc010yih.2	uc010yih.2	KIAA1864	Homo sapiens mRNA for KIAA1864 protein, partial cds.
chr2	15740897	15740898	region_7947	0	+	chr2	15731744	15768963	Q92499	uc010yjq.2	uc010yjq.2	DDX1	Homo sapiens DEAD (Asp-Glu-Ala-Asp) box helicase 1 (DDX1), mRNA.
chr21	47951154	47951155	region_9656	0	+	chr21	47878861	47966219	NP_996774	uc002zjl.3	uc002zjl.3	DIP2A	Homo sapiens DIP2 disco-interacting protein 2 homolog A (Drosophila) (DIP2A), transcript variant 4, mRNA.
chr3	132146617	132146618	region_10635	0	+	chr3	132136552	132186190	NP_056083	uc010htq.2	uc010htq.2	DNAJC13	Homo sapiens DnaJ (Hsp40) homolog, subfamily C, member 13 (DNAJC13), mRNA.
chr3	195494689	195494690	region_10948	0	+	chr3	195473637	195501176	Q99102-12	uc003fuz.3	uc003fuz.3	MUC4	Homo sapiens mucin 4, cell surface associated (MUC4), transcript variant 5, mRNA.
chr3	197404093	197404094	region_10976	0	+	chr3	197398258	197463773	Q92622	uc003fyc.2	uc003fyc.2	KIAA0226	Homo sapiens KIAA0226 (KIAA0226), transcript variant 2, mRNA.
chr5	33443549	33443550	region_11833	0	+	chr5	33440801	33468196	P26639	uc031sja.1	uc031sja.1	TARS	Homo sapiens threonyl-tRNA synthetase (TARS), transcript variant 2, mRNA.
chr5	149389747	149389748	region_12369	0	+	chr5	149380168	149432706	NP_055798	uc003lrk.4	uc003lrk.4	HMGXB3	Homo sapiens HMG box domain containing 3 (HMGXB3), mRNA.
chr6_mcf_hap5	2265829	2265830	region_13360	0	+	chr6_mcf_hap5	2263542	2272290	B4E0K6	uc021zrg.1	uc021zrg.1	VARS2	Homo sapiens valyl-tRNA synthetase 2, mitochondrial (VARS2), transcript variant 1, mRNA.
chr7	44563875	44563876	region_13592	0	+	chr7	44552134	44580914	Q9UHC9	uc003tlb.3	uc003tlb.3	NPC1L1	Homo sapiens NPC1-like 1 (NPC1L1), transcript variant 1, mRNA.
chr9	84201038	84201039	region_15038	0	+	chr9	84198597	84303596	Q04724	uc004aly.3	uc004aly.3	TLE1	Homo sapiens transducin-like enhancer of split 1 (E(sp1) homolog, Drosophila) (TLE1), mRNA.
chr9	127222655	127222656	region_15287	0	+	chr9	127213422	127239379	Q7Z7M1	uc010mwn.3	uc010mwn.3	GPR144	Homo sapiens G protein-coupled receptor 144 (GPR144), mRNA.
chr9	130378937	130378938	region_15311	0	+	chr9	130374485	130454995	P61764-2	uc004brk.2	uc004brk.2	STXBP1	Homo sapiens syntaxin binding protein 1 (STXBP1), transcript variant 1, mRNA.
chr9	134389205	134389206	region_15363	0	+	chr9	134378288	134399193	Q9Y6A1-2	uc004cax.3	uc004cax.3	POMT1	Homo sapiens protein-O-mannosyltransferase 1 (POMT1), transcript variant 4, mRNA.
chrX	117490231	117490232	region_15862	0	+	chrX	117480035	117583923	Q5JSH3	uc004eqn.3	uc004eqn.3	WDR44	Homo sapiens WD repeat domain 44 (WDR44), transcript variant 1, mRNA.
chr1	92171733	92171734	SO_6812_SET2_REPL_SAMPLE3_R1_tag_uniq_bed_peak_10381	0	+	chr1	92145899	92327603	Q03167-2	uc009wde.3	uc009wde.3	TGFBR3	Homo sapiens transforming growth factor, beta receptor III (TGFBR3), transcript variant 3, mRNA.
chr1	9804662	9804663	region_79	0	+	chr1	9789078	9884550	O94985	uc001aqh.3	uc001aqh.3	CLSTN1	Homo sapiens calsyntenin 1 (CLSTN1), transcript variant 1, mRNA.
chr1	27044802	27044803	region_237	0	+	chr1	27022521	27102198	O14497	uc001bmt.1	uc001bmt.1	ARID1A	Homo sapiens AT rich interactive domain 1A (SWI-like) (ARID1A), transcript variant 1, mRNA.
chr10	23219865	23219866	region_1667	0	+	chr10	23216953	23326514	Q5W041	uc001irm.4	uc001irm.4	ARMC3	Homo sapiens armadillo repeat containing 3 (ARMC3), mRNA.
chr10	43599103	43599104	region_1737	0	+	chr10	43572516	43622952	P07949-2	uc001jak.1	uc001jak.1	RET	Homo sapiens ret proto-oncogene (RET), transcript variant 4, mRNA.
chr10	102689326	102689327	region_2064	0	+	chr10	102672325	102719347	B1AL17	uc001krs.3	uc001krs.3	FAM178A	Homo sapiens family with sequence similarity 178, member A (FAM178A), transcript variant 2, mRNA.
chr11	130039703	130039704	region_3070	0	+	chr11	130029681	130080257	Q9Y5Y6	uc001qfw.3	uc001qfw.3	ST14	Homo sapiens suppression of tumorigenicity 14 (colon carcinoma) (ST14), mRNA.
chr11	134214728	134214729	region_3086	0	+	chr11	134201767	134246218	Q8IW92	uc001qhp.3	uc001qhp.3	GLB1L2	Homo sapiens galactosidase, beta 1-like 2 (GLB1L2), mRNA.
chr14	105338584	105338585	region_4756	0	+	chr14	105331649	105363107	Q9Y4F5-2	uc010axb.4	uc010axb.4	CEP170B	Homo sapiens centrosomal protein 170B (CEP170B), transcript variant 1, mRNA.
chr15	32743890	32743891	region_4845	0	+	chr15	32734114	32747835	E7ENU5	uc031qrg.1	uc031qrg.1	GOLGA8O	Homo sapiens golgin A8 family, member O (GOLGA8O), mRNA.
chr15	57218172	57218173	region_5037	0	+	chr15	57210322	57579190	B4DZH5	uc010ugm.1	uc010ugm.1	TCF12	Homo sapiens transcription factor 12 (TCF12), transcript variant 4, mRNA.
chr15	101845877	101845878	region_5363	0	+	chr15	101844132	101983865	H0Y3Q0	uc010bpd.3	uc010bpd.3	PCSK6	Homo sapiens proprotein convertase subtilisin/kexin type 6 (PCSK6), transcript variant 1, mRNA.
chr17	40947956	40947957	region_6345	0	+	chr17	40932648	40949084	Q96J92	uc002ibj.3	uc002ibj.3	WNK4	Homo sapiens WNK lysine deficient protein kinase 4 (WNK4), mRNA.
chr17	48590470	48590471	region_6444	0	+	chr17	48585744	48608862	NP_115509	uc010wmr.2	uc010wmr.2	MYC	Homo sapiens MYCBP associated protein (MYCBPAP), mRNA.
chr17	72967427	72967428	region_6599	0	+	chr17	72946838	72968900	Q8IV36	uc002jmj.4	uc002jmj.4	HID1	Homo sapiens HID1 domain containing (HID1), mRNA.
chr17	74138683	74138684	region_6623	0	+	chr17	74138533	74236390	Q96PX1	uc002jqz.3	uc002jqz.3	RNF157	Homo sapiens ring finger protein 157 (RNF157), mRNA.
chr19	3807879	3807880	region_7038	0	+	chr19	3804021	3869027	Q9UPR6	uc002lyw.2	uc002lyw.2	ZFR2	Homo sapiens zinc finger RNA binding protein 2 (ZFR2), transcript variant 1, mRNA.
chr19	32914685	32914686	region_7346	0	+	chr19	32896654	32976799	Q6ZPD9	uc002ntg.3	uc002ntg.3	DPY19L3	Homo sapiens dpy-19-like 3 (C. elegans) (DPY19L3), transcript variant 2, mRNA.
chr19	46113955	46113956	region_7590	0	+	chr19	46112657	46142675	O95834	uc002pcn.3	uc002pcn.3	EML2	Homo sapiens echinoderm microtubule associated protein like 2 (EML2), transcript variant 2, mRNA.
chr2	25266026	25266027	region_7981	0	+	chr2	25264972	25370757	Q9Y2G0-3	uc002rfw.2	uc002rfw.2	EFR3B	Homo sapiens EFR3 homolog B (S. cerevisiae) (EFR3B), mRNA.
chr2	112849884	112849885	region_8426	0	+	chr2	112812799	112876895	Q96K49	uc002thm.2	uc002thm.2	TMEM87B	Homo sapiens transmembrane protein 87B (TMEM87B), mRNA.
chr2	171856342	171856343	region_8654	0	+	chr2	171847332	171923483	Q9UKI8-4	uc010zdn.1	uc010zdn.1	TLK1	Homo sapiens tousled-like kinase 1 (TLK1), transcript variant 3, mRNA.
chr2	205423928	205423929	region_8817	0	+	chr2	205410515	206166631	Q8TEW8	uc010fub.2	uc010fub.2	PARD3B	Homo sapiens par-3 partitioning defective 3 homolog B (C. elegans) (PARD3B), transcript variant a, mRNA.
chr2	206989385	206989386	region_8820	0	+	chr2	206987802	207023918	P28331-2	uc010ziq.2	uc010ziq.2	NDUFS1	Homo sapiens NADH dehydrogenase (ubiquinone) Fe-S protein 1, 75kDa (NADH-coenzyme Q reductase) (NDUFS1), transcript variant 5, mRNA.
chr2	216226317	216226318	region_8862	0	+	chr2	216225178	216257006	Q59G22	uc002vez.3	uc002vez.3	FN1	Homo sapiens fibronectin 1 (FN1), transcript variant 3, mRNA.
chr22	39135883	39135884	region_9868	0	+	chr22	39130718	39150956	B4E2A6	uc011anz.2	uc011anz.2	SUN2	Homo sapiens Sad1 and UNC84 domain containing 2 (SUN2), transcript variant 3, mRNA.
chr22	42289657	42289658	region_9910	0	+	chr22	42229105	42302375	Q12772	uc003bbi.3	uc003bbi.3	SREBF2	Homo sapiens sterol regulatory element binding transcription factor 2 (SREBF2), mRNA.
chr3	9693444	9693445	region_10016	0	+	chr3	9691116	9744078	Q8NCE2	uc003brz.3	uc003brz.3	MTMR14	Homo sapiens myotubularin related protein 14 (MTMR14), transcript variant 2, mRNA.
chr3	39109329	39109330	region_10161	0	+	chr3	39093506	39136905	Q8TAF3-3	uc011ayt.1	uc011ayt.1	WDR48	Homo sapiens WD repeat domain 48 (WDR48), mRNA.
chr3	47437026	47437027	region_10229	0	+	chr3	47422490	47453176	Q9H3S7	uc011baw.1	uc011baw.1	PTPN23	Homo sapiens protein tyrosine phosphatase, non-receptor type 23 (PTPN23), mRNA.
chr3	49830905	49830906	region_10266	0	+	chr3	49828166	49837254	A6H8M9	uc010hkz.3	uc010hkz.3	CDHR4	Homo sapiens cadherin-related family member 4 (CDHR4), mRNA.
chr3	50209702	50209703	region_10273	0	+	chr3	50192847	50226508	Q13275	uc003cyj.3	uc003cyj.3	SEMA3F	Homo sapiens sema domain, immunoglobulin domain (Ig), short basic domain, secreted, (semaphorin) 3F (SEMA3F), mRNA.
chr3	100962935	100962936	region_10437	0	+	chr3	100941389	101039241	Q9BZV3	uc011bhe.2	uc011bhe.2	IMPG2	Homo sapiens interphotoreceptor matrix proteoglycan 2 (IMPG2), mRNA.
chr3	113564986	113564987	region_10500	0	+	chr3	113547028	113666021	B3KUR5	uc011bil.3	uc011bil.3	GRAMD1C	Homo sapiens GRAM domain containing 1C (GRAMD1C), transcript variant 1, mRNA.
chr3	197524011	197524012	region_10978	0	+	chr3	197518144	197598456	Q96II8-3	uc003fyj.1	uc003fyj.1	LRCH3	Homo sapiens leucine-rich repeats and calponin homology (CH) domain containing 3 (LRCH3), mRNA.
chr4	100487302	100487303	region_11415	0	+	chr4	100485239	100545154	P55157	uc003hvc.4	uc003hvc.4	MTTP	Homo sapiens microsomal triglyceride transfer protein (MTTP), mRNA.
chr5	149613110	149613111	region_12374	0	+	chr5	149599053	149669403	A8K161	uc003lrt.2	uc003lrt.2	CAMK2A	Homo sapiens calcium/calmodulin-dependent protein kinase II alpha (CAMK2A), transcript variant 1, mRNA.
chr5	171513867	171513868	region_12470	0	+	chr5	171469073	171615346	O94804	uc003mbo.1	uc003mbo.1	STK10	Homo sapiens serine/threonine kinase 10 (STK10), mRNA.
chr5	176325671	176325672	region_12502	0	+	chr5	176307869	176326333	P52790	uc003mfa.3	uc003mfa.3	HK3	Homo sapiens hexokinase 3 (white cell) (HK3), nuclear gene encoding mitochondrial protein, mRNA.
chr6	159080488	159080489	region_13291	0	+	chr6	159071045	159185908	Q4VX76	uc003qrp.3	uc003qrp.3	SYTL3	Homo sapiens synaptotagmin-like 3 (SYTL3), transcript variant 1, mRNA.
chr6	160230910	160230911	region_13300	0	+	chr6	160221280	160241736	Q8NA58	uc003qsx.2	uc003qsx.2	PNLDC1	Homo sapiens poly(A)-specific ribonuclease (PARN)-like domain containing 1 (PNLDC1), transcript variant 2, mRNA.
chr8	21977485	21977486	region_14296	0	+	chr8	21971931	21988565	O43593	uc003xas.3	uc003xas.3	HR	Homo sapiens hair growth associated (HR), transcript variant 1, mRNA.
chr8	67984427	67984428	region_14504	0	+	chr8	67976602	68070831	Q1MSJ5	uc003xxg.1	uc003xxg.1	CSPP1	Homo sapiens centrosome and spindle pole associated protein 1 (CSPP1), mRNA.
chrX	18727527	18727528	region_15511	0	+	chrX	18709044	18846034	O14829-3	uc004cyp.3	uc004cyp.3	PPEF1	Homo sapiens protein phosphatase, EF-hand calcium binding domain 1 (PPEF1), transcript variant 1b, mRNA.
chrX	36267572	36267573	region_15561	0	+	chrX	36246895	36403434	A6PW82	uc011mkc.3	uc011mkc.3	CXorf30	Homo sapiens chromosome X open reading frame 30 (CXorf30), mRNA.
chrX	53969659	53969660	region_15668	0	+	chrX	53963112	54044254	H0Y3N9	uc004dsv.3	uc004dsv.3	PHF8	Homo sapiens PHD finger protein 8 (PHF8), transcript variant 1, mRNA.
chr1	1896827	1896828	region_25	0	+	chr1	1884751	1935276	Q9C0B2	uc001aim.1	uc001aim.1	KIAA1751	Homo sapiens KIAA1751 (KIAA1751), mRNA.
chr1	36277150	36277151	region_327	0	+	chr1	36273827	36323490	Q9HCK5	uc001bzj.2	uc001bzj.2	AGO4	Homo sapiens argonaute RISC catalytic component 4 (AGO4), mRNA.
chr1	51768288	51768289	region_457	0	+	chr1	51752929	51787938	G3XAF8	uc001csk.3	uc001csk.3	TTC39A	Homo sapiens tetratricopeptide repeat domain 39A (TTC39A), transcript variant 2, mRNA.
chr1	115276960	115276961	region_798	0	+	chr1	115259533	115292828		uc001efj.3	uc001efj.3	CSDE1	Homo sapiens cold shock domain containing E1, RNA-binding (CSDE1), transcript variant 2, mRNA.
chr1	240267491	240267492	region_1507	0	+	chr1	240255184	240638489	Q9NZ56	uc010pyd.2	uc010pyd.2	FMN2	Homo sapiens formin 2 (FMN2), mRNA.
chr12	7354706	7354707	region_3156	0	+	chr12	7341758	7371169	P50542	uc009zfu.2	uc009zfu.2	PEX5	Homo sapiens peroxisomal biogenesis factor 5 (PEX5), transcript variant 5, mRNA.
chr12	112167620	112167621	region_3776	0	+	chr12	112123856	112186936	Q6JQN1-2	uc001tsp.3	uc001tsp.3	ACAD10	Homo sapiens acyl-CoA dehydrogenase family, member 10 (ACAD10), transcript variant 2, mRNA.
chr13	31715718	31715719	region_3991	0	+	chr13	31710762	31736117	Q92598	uc001utj.3	uc001utj.3	HSPH1	Homo sapiens heat shock 105kDa/110kDa protein 1 (HSPH1), mRNA.
chr13	32322747	32322748	region_3993	0	+	chr13	32313678	32377009	Q8WXD0	uc001utt.3	uc001utt.3	RXFP2	Homo sapiens relaxin/insulin-like family peptide receptor 2 (RXFP2), transcript variant 1, mRNA.
chr14	73953546	73953547	region_4593	0	+	chr14	73945188	74025651	Q86WZ0	uc021rwe.1	uc021rwe.1	HEATR4	Homo sapiens HEAT repeat containing 4 (HEATR4), transcript variant 1, mRNA.
chr14	96879149	96879150	region_4714	0	+	chr14	96858447	96955764	Q96M32	uc001yfn.3	uc001yfn.3	AK7	Homo sapiens adenylate kinase 7 (AK7), mRNA.
chr14	103854126	103854127	region_4745	0	+	chr14	103851700	103970166	P27448	uc001ymz.4	uc001ymz.4	MARK3	Homo sapiens MAP/microtubule affinity-regulating kinase 3 (MARK3), transcript variant 1, mRNA.
chr14	105610556	105610557	region_4759	0	+	chr14	105607317	105617740	Q9Y219	uc001yqf.4	uc001yqf.4	JAG2	Homo sapiens jagged 2 (JAG2), transcript variant 1, mRNA.
chr15	72953307	72953308	region_5150	0	+	chr15	72947037	72959738	A6NDN3	uc010uks.1	uc010uks.1	GOLGA6B	Homo sapiens golgin A6 family, member B (GOLGA6B), mRNA.
chr15	83335236	83335237	region_5247	0	+	chr15	83328032	83349135	Q13367	uc010uog.2	uc010uog.2	AP3B2	Homo sapiens adaptor-related protein complex 3, beta 2 subunit (AP3B2), mRNA.
chr16	22319592	22319593	region_5548	0	+	chr16	22308695	22340412	Q9NVU0-3	uc002dkj.2	uc002dkj.2	POLR3E	Homo sapiens polymerase (RNA) III (DNA directed) polypeptide E (80kD) (POLR3E), transcript variant 5, mRNA.
chr17	37860667	37860668	region_6284	0	+	chr17	37844392	37873910	F5H1T4	uc002hsl.3	uc002hsl.3	ERBB2	Homo sapiens v-erb-b2 erythroblastic leukemia viral oncogene homolog 2, neuro/glioblastoma derived oncogene homolog (avian) (ERBB2), transcript variant 2, mRNA.
chr17	48631910	48631911	region_6445	0	+	chr17	48620418	48633213	Q8TB22	uc002irc.3	uc002irc.3	SPATA20	Homo sapiens spermatogenesis associated 20 (SPATA20), transcript variant 3, mRNA.
chr19	3666725	3666726	region_7034	0	+	chr19	3630178	3700477	O60331	uc002lyj.2	uc002lyj.2	PIP5K1C	Homo sapiens phosphatidylinositol-4-phosphate 5-kinase, type I, gamma (PIP5K1C), transcript variant 2, mRNA.
chr19	18898419	18898420	region_7260	0	+	chr19	18893582	18902083	P49747	uc002nkd.3	uc002nkd.3	COMP	Homo sapiens cartilage oligomeric matrix protein (COMP), mRNA.
chr2	172548139	172548140	region_8658	0	+	chr2	172543918	172606668	Q13409	uc002uha.2	uc002uha.2	DYNC1I2	Homo sapiens dynein, cytoplasmic 1, intermediate chain 2 (DYNC1I2), transcript variant 1, mRNA.
chr22	19871963	19871964	region_9694	0	+	chr22	19863039	19920076		uc002zqj.1	uc002zqj.1	TXNRD2	Homo sapiens thioredoxin reductase 2 (TXNRD2), nuclear gene encoding mitochondrial protein, mRNA.
chr22	29689564	29689565	region_9776	0	+	chr22	29663997	29696515	Q01844-5	uc003aev.3	uc003aev.3	EWSR1	Homo sapiens EWS RNA-binding protein 1 (EWSR1), transcript variant 1, mRNA.
chr22	47035220	47035221	region_9962	0	+	chr22	47022647	47075688	Q6IC98	uc003bhx.3	uc003bhx.3	GRAMD4	Homo sapiens GRAM domain containing 4 (GRAMD4), mRNA.
chr3	20086180	20086181	region_10090	0	+	chr3	20081523	20195896	Q92831	uc003cbq.3	uc003cbq.3	KAT2B	Homo sapiens K(lysine) acetyltransferase 2B (KAT2B), mRNA.
chr3	62249368	62249369	region_10340	0	+	chr3	62203256	62280573	B7Z3T1	uc011bfi.2	uc011bfi.2	PTPRG	Homo sapiens protein tyrosine phosphatase, receptor type, G (PTPRG), mRNA.
chr3	69109503	69109504	region_10371	0	+	chr3	69103880	69129524	Q8TBC4	uc003dno.3	uc003dno.3	UBA3	Homo sapiens ubiquitin-like modifier activating enzyme 3 (UBA3), transcript variant 1, mRNA.
chr3	113268401	113268402	region_10496	0	+	chr3	113251217	113331041		uc011bif.1	uc011bif.1	SIDT1	Homo sapiens SID1 transmembrane family, member 1 (SIDT1), mRNA.
chr3	179076621	179076622	region_10837	0	+	chr3	179065479	179111008	NP_284941	uc003fjs.3	uc003fjs.3	MFN1	Homo sapiens mitofusin 1 (MFN1), nuclear gene encoding mitochondrial protein, mRNA.
chr4	17634687	17634688	region_11091	0	+	chr4	17633708	17783135	Q9ULE4	uc003gpm.4	uc003gpm.4	FAM184B	Homo sapiens family with sequence similarity 184, member B (FAM184B), mRNA.
chr4	120135077	120135078	region_11491	0	+	chr4	120133781	120216673	Q70EK8	uc003ics.4	uc003ics.4	USP53	Homo sapiens ubiquitin specific peptidase 53 (USP53), mRNA.
chr5	147593	147594	region_11743	0	+	chr5	140372	190087	Q96PX9	uc003jak.2	uc003jak.2	PLEKHG4B	Homo sapiens pleckstrin homology domain containing, family G (with RhoGef domain) member 4B (PLEKHG4B), mRNA.
chr5	130982872	130982873	region_12195	0	+	chr5	130977406	131132756	NP_588613	uc003kvs.1	uc003kvs.1	FNIP1	Homo sapiens folliculin interacting protein 1 (FNIP1), transcript variant 1, mRNA.
chr6	84839410	84839411	region_12966	0	+	chr6	84833959	84904793	Q5TB80	uc003pki.4	uc003pki.4	KIAA1009	Homo sapiens KIAA1009 (KIAA1009), mRNA.
chr6	126102845	126102846	region_13132	0	+	chr6	126102306	126253176	Q8NI08	uc010kes.3	uc010kes.3	NCOA7	Homo sapiens nuclear receptor coactivator 7 (NCOA7), transcript variant 4, mRNA.
chr6	158540142	158540143	region_13287	0	+	chr6	158530535	158587191	Q96JX3	uc003qrb.2	uc003qrb.2	SERAC1	Homo sapiens serine active site containing 1 (SERAC1), transcript variant 1, mRNA.
chr7	100236745	100236746	region_13871	0	+	chr7	100218038	100239201	Q9UP52	uc003uvv.1	uc003uvv.1	TFR2	Homo sapiens transferrin receptor 2 (TFR2), transcript variant 1, mRNA.
chr8	41791139	41791140	region_14416	0	+	chr8	41786996	41909505	Q92794	uc010lxb.3	uc010lxb.3	KAT6A	Homo sapiens K(lysine) acetyltransferase 6A (KAT6A), transcript variant 1, mRNA.
chr9	6743108	6743109	region_14828	0	+	chr9	6720862	7077264	F5H7P0	uc010mhu.2	uc010mhu.2	KDM4C	Homo sapiens lysine (K)-specific demethylase 4C (KDM4C), transcript variant 4, mRNA.
chr9	86461835	86461836	region_15047	0	+	chr9	86451614	86536380	Q86VH2	uc004ana.4	uc004ana.4	KIF27	Homo sapiens kinesin family member 27 (KIF27), transcript variant 1, mRNA.
chrY	15423657	15423658	region_16039	0	+	chrY	15346460	15471043	O14607	uc004fsw.1	uc004fsw.1	UTY	Homo sapiens ubiquitously transcribed tetratricopeptide repeat containing, Y-linked (UTY), transcript variant 4, mRNA.
chr1	885746	885747	region_5	0	+	chr1	879582	893918	Q9H9J5	uc001aby.4	uc001aby.4	NOC2L	Homo sapiens nucleolar complex associated 2 homolog (S. cerevisiae) (NOC2L), mRNA.
chr1	66284815	66284816	region_545	0	+	chr1	66258192	66840262	Q07343	uc001dcn.3	uc001dcn.3	PDE4B	Homo sapiens phosphodiesterase 4B, cAMP-specific (PDE4B), transcript variant d, mRNA.
chr1	100551601	100551602	region_706	0	+	chr1	100549101	100598511	Q6UVJ0	uc001dsu.3	uc001dsu.3	SASS6	Homo sapiens spindle assembly 6 homolog (C. elegans) (SASS6), mRNA.
chr1	110535025	110535026	region_754	0	+	chr1	110527386	110566364	O43865	uc001dyx.3	uc001dyx.3	AHCYL1	Homo sapiens adenosylhomocysteinase-like 1 (AHCYL1), transcript variant 1, mRNA.
chr10	1036688	1036689	region_1559	0	+	chr10	1034348	1063708	Q9BZE4	uc001ift.3	uc001ift.3	GTPBP4	Homo sapiens GTP binding protein 4 (GTPBP4), mRNA.
chr11	13985154	13985155	region_2377	0	+	chr11	13984183	14289679	Q9HCB6	uc001mle.3	uc001mle.3	SPON1	Homo sapiens spondin 1, extracellular matrix protein (SPON1), mRNA.
chr11	19146775	19146776	region_2416	0	+	chr11	19138691	19197967	Q8IUH4	uc001mpi.3	uc001mpi.3	ZDHHC13	Homo sapiens zinc finger, DHHC-type containing 13 (ZDHHC13), transcript variant 1, mRNA.
chr12	66760447	66760448	region_3554	0	+	chr12	66741210	66859202	H0YFK8	uc001stj.3	uc001stj.3	GRIP1	Homo sapiens glutamate receptor interacting protein 1 (GRIP1), transcript variant 2, mRNA.
chr12	122583401	122583402	region_3844	0	+	chr12	122516651	122628967	Q9HAP2	uc001ubq.3	uc001ubq.3	MLXIP	Homo sapiens MLX interacting protein (MLXIP), mRNA.
chr14	92805544	92805545	region_4684	0	+	chr14	92788924	92967825	NP_705934	uc001yai.3	uc001yai.3	SLC24A4	Homo sapiens solute carrier family 24 (sodium/potassium/calcium exchanger), member 4 (SLC24A4), transcript variant 3, mRNA.
chr14	95923311	95923312	region_4708	0	+	chr14	95883830	95942173	Q6ZMZ3	uc001yei.4	uc001yei.4	SYNE3	Homo sapiens spectrin repeat containing, nuclear envelope family member 3 (SYNE3), mRNA.
chr15	33063294	33063295	region_4850	0	+	chr15	33057744	33360233	Q68DA7-5	uc001zhf.5	uc001zhf.5	FMN1	Homo sapiens formin 1 (FMN1), transcript variant 2, mRNA.
chr15	44077670	44077671	region_4948	0	+	chr15	44064814	44091335	Q9HB65	uc001zsx.1	uc001zsx.1	ELL3	Homo sapiens elongation factor RNA polymerase II-like 3 (ELL3), mRNA.
chr15	49291523	49291524	region_4984	0	+	chr15	49288563	49338760	Q93073	uc010bep.2	uc010bep.2	SECISBP2L	Homo sapiens SECIS binding protein 2-like (SECISBP2L), transcript variant 1, mRNA.
chr16	56522699	56522700	region_5696	0	+	chr16	56518258	56554008	Q9BXC9	uc002ejd.2	uc002ejd.2	BBS2	Homo sapiens Bardet-Biedl syndrome 2 (BBS2), mRNA.
chr16	68063049	68063050	region_5763	0	+	chr16	68056846	68113226	Q9NX74	uc002evi.4	uc002evi.4	DUS2L	Homo sapiens dihydrouridine synthase 2-like, SMM1 homolog (S. cerevisiae) (DUS2L), transcript variant 1, mRNA.
chr17	43382750	43382751	region_6390	0	+	chr17	43340487	43394414	Q99558	uc002iiw.1	uc002iiw.1	MAP3K14	Homo sapiens mitogen-activated protein kinase kinase kinase 14 (MAP3K14), mRNA.
chr17	43495545	43495546	region_6391	0	+	chr17	43471267	43503012	NP_954976	uc002iix.3	uc002iix.3	ARHGAP27	Homo sapiens Rho GTPase activating protein 27 (ARHGAP27), transcript variant 1, mRNA.
chr17	74898302	74898303	region_6637	0	+	chr17	74864797	74946471	Q3V5L5-5	uc002jth.3	uc002jth.3	MGAT5B	Homo sapiens mannosyl (alpha-1,6-)-glycoprotein beta-1,6-N-acetyl-glucosaminyltransferase, isozyme B (MGAT5B), transcript variant 1, mRNA.
chr17	79545130	79545131	region_6673	0	+	chr17	79523912	79604138	Q8TAT6	uc002kat.4	uc002kat.4	NPLOC4	Homo sapiens nuclear protein localization 4 homolog (S. cerevisiae) (NPLOC4), mRNA.
chr17	80077752	80077753	region_6679	0	+	chr17	80059345	80170689	NP_932348	uc002kdx.1	uc002kdx.1	CCDC57	Homo sapiens coiled-coil domain containing 57 (CCDC57), mRNA.
chr18	12350408	12350409	region_6748	0	+	chr18	12328942	12377275	Q9Y4W6	uc002kqz.2	uc002kqz.2	AFG3L2	Homo sapiens AFG3 ATPase family member 3-like 2 (S. cerevisiae) (AFG3L2), nuclear gene encoding mitochondrial protein, mRNA.
chr18	46588913	46588914	region_6871	0	+	chr18	46570171	46987079	Q7RTS9	uc002ldi.1	uc002ldi.1	DYM	Homo sapiens dymeclin (DYM), mRNA.
chr18	60387699	60387700	region_6923	0	+	chr18	60382671	60647676	O60346	uc021ule.1	uc021ule.1	PHLPP1	Homo sapiens PH domain and leucine rich repeat protein phosphatase 1 (PHLPP1), mRNA.
chr19	18170723	18170724	region_7249	0	+	chr19	18170370	18197742	P42701	uc002nhw.1	uc002nhw.1	IL12RB1	Homo sapiens interleukin 12 receptor, beta 1 (IL12RB1), transcript variant 1, mRNA.
chr19	36369721	36369722	region_7390	0	+	chr19	36359137	36370699	F5GZ08	uc010xsz.2	uc010xsz.2	APLP1	Homo sapiens amyloid beta (A4) precursor-like protein 1 (APLP1), transcript variant 2, mRNA.
chr19	47862475	47862476	region_7620	0	+	chr19	47852537	47885961	Q14147	uc010xyn.2	uc010xyn.2	DHX34	Homo sapiens DEAH (Asp-Glu-Ala-His) box polypeptide 34 (DHX34), mRNA.
chr2	31141429	31141430	region_8034	0	+	chr2	31133330	31352506	B3KV89	uc002rnq.3	uc002rnq.3	GALNT14	Homo sapiens UDP-N-acetyl-alpha-D-galactosamine:polypeptide N-acetylgalactosaminyltransferase 14 (GalNAc-T14) (GALNT14), transcript variant 3, mRNA.
chr2	36594808	36594809	region_8051	0	+	chr2	36583369	36778278	Q9NZV1	uc002rpd.3	uc002rpd.3	CRIM1	Homo sapiens cysteine rich transmembrane BMP regulator 1 (chordin-like) (CRIM1), mRNA.
chr2	119703644	119703645	region_8459	0	+	chr2	119699744	119752236	Q9UEW3	uc002tln.1	uc002tln.1	MARCO	Homo sapiens macrophage receptor with collagenous structure (MARCO), mRNA.
chr2	120446226	120446227	region_8465	0	+	chr2	120436742	120481191		uc002tme.2	uc002tme.2	TMEM177	Homo sapiens transmembrane protein 177 (TMEM177), transcript variant 2, mRNA.
chr2	157299063	157299064	region_8575	0	+	chr2	157291964	157442915	P43304	uc002tzf.4	uc002tzf.4	GPD2	Homo sapiens glycerol-3-phosphate dehydrogenase 2 (mitochondrial) (GPD2), nuclear gene encoding mitochondrial protein, transcript variant 1, mRNA.
chr3	8710917	8710918	region_10008	0	+	chr3	8661085	8719094		uc003bqx.4	uc003bqx.4	SSUH2	Homo sapiens ssu-2 homolog (C. elegans) (SSUH2), transcript variant 1, mRNA.
chr3	46483599	46483600	region_10215	0	+	chr3	46477495	46505161	NP_001186078	uc003fzr.3	uc003fzr.3	LTF	Homo sapiens lactotransferrin (LTF), transcript variant 2, mRNA.
chr3	69082253	69082254	region_10370	0	+	chr3	69068977	69101484	P82094	uc003dnn.3	uc003dnn.3	TMF1	Homo sapiens TATA element modulatory factor 1 (TMF1), mRNA.
chr6	41538304	41538305	region_12788	0	+	chr6	41514163	41570122	Q8IVH2	uc003oql.3	uc003oql.3	FOXP4	Homo sapiens forkhead box P4 (FOXP4), transcript variant 1, mRNA.
chr6	52132066	52132067	region_12872	0	+	chr6	52128811	52149679	B4DWW4	uc003pan.2	uc003pan.2	MCM3	Homo sapiens minichromosome maintenance complex component 3 (MCM3), transcript variant 1, mRNA.
chr7	5966526	5966527	region_13406	0	+	chr7	5965776	6000495	P0C881	uc003spg.1	uc003spg.1	RSPH10B	Homo sapiens radial spoke head 10 homolog B (Chlamydomonas) (RSPH10B), mRNA.
chr7	148511419	148511420	region_14135	0	+	chr7	148504463	148544397	F2YMM1	uc022aov.1	uc022aov.1	EZH2	Homo sapiens enhancer of zeste homolog 2 (Drosophila) (EZH2), transcript variant 2, mRNA.
chr8	67643925	67643926	region_14499	0	+	chr8	67624652	67774257	Q96BR1	uc003xwr.3	uc003xwr.3	SGK3	Homo sapiens serum/glucocorticoid regulated kinase family, member 3 (SGK3), transcript variant 3, mRNA.
chr8	87532364	87532365	region_14576	0	+	chr8	87526655	87573726	O75131	uc003ydv.2	uc003ydv.2	CPNE3	Homo sapiens copine III (CPNE3), mRNA.
chr8	107293717	107293718	region_14659	0	+	chr8	107282405	107764921	Q8N573-8	uc022azp.1	uc022azp.1	OXR1	Homo sapiens oxidation resistance 1 (OXR1), transcript variant 4, mRNA.
chr9	32423891	32423892	region_14889	0	+	chr9	32384600	32436395	Q59FI0	uc010mjh.1	uc010mjh.1	ACO1	Homo sapiens aconitase 1, soluble (ACO1), transcript variant 2, mRNA.
chr9	100186955	100186956	region_15130	0	+	chr9	100174301	100258405	Q8NHU6	uc004axj.3	uc004axj.3	TDRD7	Homo sapiens tudor domain containing 7 (TDRD7), mRNA.
chr9	124332361	124332362	region_15261	0	+	chr9	124329398	124547809	G3XA90	uc004bln.3	uc004bln.3	DAB2IP	Homo sapiens DAB2 interacting protein (DAB2IP), transcript variant 1, mRNA.
chrX	49106947	49106948	region_15639	0	+	chrX	49091926	49106987	O60826	uc004dnd.2	uc004dnd.2	CCDC22	Homo sapiens coiled-coil domain containing 22 (CCDC22), mRNA.
chrX	54561484	54561485	region_15671	0	+	chrX	54556643	54589229		uc004dti.3	uc004dti.3	GNL3L	Homo sapiens guanine nucleotide binding protein-like 3 (nucleolar)-like (GNL3L), transcript variant 1, mRNA.
chr1	1128371	1128372	region_7	0	+	chr1	1109285	1133313	Q6ZVT0	uc001acy.2	uc001acy.2	TTLL10	Homo sapiens tubulin tyrosine ligase-like family, member 10 (TTLL10), transcript variant 1, mRNA.
chr1	1453744	1453745	region_17	0	+	chr1	1447522	1470067	Q9NVI7-2	uc001aga.2	uc001aga.2	ATAD3A	Homo sapiens ATPase family, AAA domain containing 3A (ATAD3A), nuclear gene encoding mitochondrial protein, transcript variant 2, mRNA.
chr1	16293063	16293064	region_131	0	+	chr1	16268363	16302627	Q13105	uc001axl.4	uc001axl.4	ZBTB17	Homo sapiens zinc finger and BTB domain containing 17 (ZBTB17), transcript variant 2, mRNA.
chr1	17406958	17406959	region_147	0	+	chr1	17393255	17445948	Q9Y2J8	uc001baf.3	uc001baf.3	PADI2	Homo sapiens peptidyl arginine deiminase, type II (PADI2), mRNA.
chr1	17579732	17579733	region_149	0	+	chr1	17575592	17610727	Q9ULW8	uc001bai.3	uc001bai.3	PADI3	Homo sapiens peptidyl arginine deiminase, type III (PADI3), mRNA.
chr1	20014367	20014368	region_167	0	+	chr1	20008705	20126410	Q5TGY1	uc001bcn.3	uc001bcn.3	TMCO4	Homo sapiens transmembrane and coiled-coil domains 4 (TMCO4), mRNA.
chr1	24658257	24658258	region_207	0	+	chr1	24645811	24681808	G3XAF0	uc001bix.3	uc001bix.3	GRHL3	Homo sapiens grainyhead-like 3 (Drosophila) (GRHL3), transcript variant 2, mRNA.
chr1	26619208	26619209	region_232	0	+	chr1	26608772	26633195	Q5T124	uc001blw.3	uc001blw.3	UBXN11	Homo sapiens UBX domain protein 11 (UBXN11), transcript variant 2, mRNA.
chr1	93548367	93548368	region_667	0	+	chr1	93544791	93604638	B4DZG1	uc010oth.2	uc010oth.2	MTF2	Homo sapiens metal response element binding transcription factor 2 (MTF2), transcript variant 3, mRNA.
chr1	150320531	150320532	region_894	0	+	chr1	150293927	150325704	O43395	uc001eum.4	uc001eum.4	PRPF3	Homo sapiens PRP3 pre-mRNA processing factor 3 homolog (S. cerevisiae) (PRPF3), mRNA.
chr1	178497564	178497565	region_1179	0	+	chr1	178482211	178517734		uc001glv.1	uc001glv.1	TEX35	Homo sapiens testis expressed 35 (TEX35), transcript variant 3, mRNA.
chr1	179263882	179263883	region_1184	0	+	chr1	179262848	179327814	P35610	uc001gml.3	uc001gml.3	SOAT1	Homo sapiens sterol O-acyltransferase 1 (SOAT1), nuclear gene encoding mitochondrial protein, transcript variant 1, mRNA.
chr1	236392360	236392361	region_1497	0	+	chr1	236378421	236445339	Q86YB8	uc001hxt.3	uc001hxt.3	ERO1LB	Homo sapiens ERO1-like beta (S. cerevisiae) (ERO1LB), mRNA.
chr10	48193140	48193141	region_1771	0	+	chr10	48185878	48237584		uc001jet.3	uc001jet.3	AGAP9	Homo sapiens ArfGAP with GTPase domain, ankyrin repeat and PH domain 9 (AGAP9), mRNA.
chr10	120987906	120987907	region_2158	0	+	chr10	120967196	121215131	P34947	uc001led.3	uc001led.3	GRK5	Homo sapiens G protein-coupled receptor kinase 5 (GRK5), mRNA.
chr11	2996114	2996115	region_2271	0	+	chr11	2965659	3013607	Q99733	uc001lxc.3	uc001lxc.3	NAP1L4	Homo sapiens nucleosome assembly protein 1-like 4 (NAP1L4), mRNA.
chr11	65411641	65411642	region_2680	0	+	chr11	65405577	65418391	Q96FS4	uc001ofb.2	uc001ofb.2	SIPA1	Homo sapiens signal-induced proliferation-associated 1 (SIPA1), transcript variant 2, mRNA.
chr11	74996207	74996208	region_2766	0	+	chr11	74971165	75062875	P49407	uc001owe.2	uc001owe.2	ARRB1	Homo sapiens arrestin, beta 1 (ARRB1), transcript variant 1, mRNA.
chr11	107198719	107198720	region_2905	0	+	chr11	107197071	107313775		uc001pjh.4	uc001pjh.4	CWF19L2	Homo sapiens CWF19-like 2, cell cycle control (S. pombe) (CWF19L2), mRNA.
chr11	119181338	119181339	region_2998	0	+	chr11	119179233	119187840	P43121	uc001pwf.3	uc001pwf.3	MCAM	Homo sapiens melanoma cell adhesion molecule (MCAM), mRNA.
chr12	21693414	21693415	region_3278	0	+	chr12	21689122	21757781	P54840	uc001rfb.3	uc001rfb.3	GYS2	Homo sapiens glycogen synthase 2 (liver) (GYS2), mRNA.
chr12	56154958	56154959	region_3473	0	+	chr12	56151053	56222498	Q6Y2X3	uc001shu.2	uc001shu.2	DNAJC14	Homo sapiens DnaJ (Hsp40) homolog, subfamily C, member 14 (DNAJC14), mRNA.
chr12	108928088	108928089	region_3739	0	+	chr12	108923918	108955165		uc001tna.1	uc001tna.1	SART3	Homo sapiens squamous cell carcinoma antigen recognized by T cells 3 (SART3), mRNA.
chr12	110246858	110246859	region_3754	0	+	chr12	110220891	110252601	Q9HBA0-5	uc001tpg.2	uc001tpg.2	TRPV4	Homo sapiens transient receptor potential cation channel, subfamily V, member 4 (TRPV4), transcript variant 4, mRNA.
chr14	72408187	72408188	region_4585	0	+	chr14	72398816	73033238	NP_001191352	uc021rvv.1	uc021rvv.1	RGS6	Homo sapiens regulator of G-protein signaling 6 (RGS6), transcript variant 9, mRNA.
chr14	74439749	74439750	region_4600	0	+	chr14	74424712	74482633	G3V4I0	uc001xpi.3	uc001xpi.3	ENTPD5	Homo sapiens ectonucleoside triphosphate diphosphohydrolase 5 (ENTPD5), mRNA.
chr14	75560397	75560398	region_4618	0	+	chr14	75548817	75584029	Q6PKF2	uc001xrk.3	uc001xrk.3	NEK9	Homo sapiens NIMA-related kinase 9 (NEK9), mRNA.
chr15	44960820	44960821	region_4957	0	+	chr15	44957929	44969086	C9JE40	uc010uej.2	uc010uej.2	PATL2	Homo sapiens protein associated with topoisomerase II homolog 2 (yeast) (PATL2), mRNA.
chr16	57132731	57132732	region_5703	0	+	chr16	57126454	57181878	Q96FN4	uc002eks.2	uc002eks.2	CPNE2	Homo sapiens copine II (CPNE2), mRNA.
chr16	67327278	67327279	region_5749	0	+	chr16	67323392	67360661	Q17RG1	uc002esu.2	uc002esu.2	KCTD19	Homo sapiens potassium channel tetramerisation domain containing 19 (KCTD19), mRNA.
chr16	68691223	68691224	region_5769	0	+	chr16	68678150	68732957	P22223	uc002ewf.2	uc002ewf.2	CDH3	Homo sapiens cadherin 3, type 1, P-cadherin (placental) (CDH3), mRNA.
chr17	25803507	25803508	region_6154	0	+	chr17	25799035	25932839		uc002gzj.1	uc002gzj.1	KSR1	Homo sapiens kinase suppressor of ras 1 (KSR1), mRNA.
chr17	27284229	27284230	region_6179	0	+	chr17	27281946	27309057		uc002hdm.2	uc002hdm.2	SEZ6	Homo sapiens seizure related 6 homolog (mouse) (SEZ6), transcript variant 2, mRNA.
chr17	57982049	57982050	region_6498	0	+	chr17	57970406	58027786	NP_001258973	uc010wom.3	uc010wom.3	RPS6KB1	Homo sapiens ribosomal protein S6 kinase, 70kDa, polypeptide 1 (RPS6KB1), transcript variant 4, mRNA.
chr18	28971492	28971493	region_6803	0	+	chr18	28956739	28993880	Q86SJ6	uc002kwq.2	uc002kwq.2	DSG4	Homo sapiens desmoglein 4 (DSG4), transcript variant 2, mRNA.
chr18	48411558	48411559	region_6880	0	+	chr18	48405431	48476162	P23368	uc002ley.3	uc002ley.3	ME2	Homo sapiens malic enzyme 2, NAD(+)-dependent, mitochondrial (ME2), nuclear gene encoding mitochondrial protein, transcript variant 1, mRNA.
chr2	170342549	170342550	region_8635	0	+	chr2	170336005	170382772	E9PBE3	uc010zdh.1	uc010zdh.1	KLHL41	Homo sapiens kelch-like family member 41 (KLHL41), mRNA.
chr20	61529524	61529525	region_9429	0	+	chr20	61509089	61557903	Q9BTC0	uc002ydr.2	uc002ydr.2	DIDO1	Homo sapiens death inducer-obliterator 1 (DIDO1), transcript variant 5, mRNA.
chr21	45096640	45096641	region_9626	0	+	chr21	45079431	45115960	Q14684	uc002zdk.3	uc002zdk.3	RRP1B	Homo sapiens ribosomal RNA processing 1 homolog B (S. cerevisiae) (RRP1B), mRNA.
chr22	24992564	24992565	region_9745	0	+	chr22	24979717	25024972	P19440	uc003aan.1	uc003aan.1	GGT1	Homo sapiens gamma-glutamyltransferase 1 (GGT1), transcript variant 3, mRNA.
chr22	25985020	25985021	region_9754	0	+	chr22	25960860	26106104	P35626	uc010gux.3	uc010gux.3	ADRBK2	Homo sapiens adrenergic, beta, receptor kinase 2 (ADRBK2), mRNA.
chr22	38308153	38308154	region_9853	0	+	chr22	38302154	38338465	Q8N3F8	uc003aui.3	uc003aui.3	MICALL1	Homo sapiens MICAL-like 1 (MICALL1), mRNA.
chr22	43195291	43195292	region_9924	0	+	chr22	43192531	43253408	Q9NP61	uc003bdd.2	uc003bdd.2	ARFGAP3	Homo sapiens ADP-ribosylation factor GTPase activating protein 3 (ARFGAP3), transcript variant 1, mRNA.
chr3	46939798	46939799	region_10222	0	+	chr3	46919235	46945289	Q03431	uc003cqm.3	uc003cqm.3	PTH1R	Homo sapiens parathyroid hormone 1 receptor (PTH1R), transcript variant 1, mRNA.
chr3	132410513	132410514	region_10641	0	+	chr3	132399452	132419292	Q7Z494-2	uc003epd.2	uc003epd.2	NPHP3	Homo sapiens nephronophthisis 3 (adolescent) (NPHP3), mRNA.
chr3	135982454	135982455	region_10657	0	+	chr3	135969166	136049013	P05166-2	uc011bmc.2	uc011bmc.2	PCCB	Homo sapiens propionyl CoA carboxylase, beta polypeptide (PCCB), nuclear gene encoding mitochondrial protein, transcript variant 2, mRNA.
chr3	160958803	160958804	region_10778	0	+	chr3	160939098	160969795	Q96D46	uc003feb.1	uc003feb.1	NMD3	Homo sapiens NMD3 homolog (S. cerevisiae) (NMD3), mRNA.
chr4	128803957	128803958	region_11524	0	+	chr4	128802015	128820377	O00444	uc003ifo.3	uc003ifo.3	PLK4	Homo sapiens polo-like kinase 4 (PLK4), transcript variant 1, mRNA.
chr5	78297145	78297146	region_12032	0	+	chr5	78293428	78365449	Q9UI17	uc003kfs.3	uc003kfs.3	DMGDH	Homo sapiens dimethylglycine dehydrogenase (DMGDH), nuclear gene encoding mitochondrial protein, mRNA.
chr5	94046718	94046719	region_12086	0	+	chr5	94042288	94265406	Q6DN14	uc003kku.2	uc003kku.2	MCTP1	Homo sapiens multiple C2 domains, transmembrane 1 (MCTP1), transcript variant S, mRNA.
chr5	141039602	141039603	region_12318	0	+	chr5	141032967	141046311	B3KMD0	uc003lll.3	uc003lll.3	ARAP3	Homo sapiens ArfGAP with RhoGAP domain, ankyrin repeat and PH domain 3 (ARAP3), mRNA.
chr6	42972223	42972224	region_12804	0	+	chr6	42952236	42980083	NP_001257405	uc003oti.4	uc003oti.4	PPP2R5D	Homo sapiens protein phosphatase 2, regulatory subunit B', delta (PPP2R5D), transcript variant 4, mRNA.
chr6	43011885	43011886	region_12807	0	+	chr6	43005354	43014752	Q14999	uc010jyg.3	uc010jyg.3	CUL7	Homo sapiens cullin 7 (CUL7), transcript variant 2, mRNA.
chr6_qbl_hap6	2153659	2153660	region_13363	0	+	chr6_qbl_hap6	2149152	2160922	Q08345-2	uc011ikt.2	uc011ikt.2	DDR1	Homo sapiens discoidin domain receptor tyrosine kinase 1 (DDR1), transcript variant 3, mRNA.
chr7	4880610	4880611	region_13393	0	+	chr7	4834284	4923335		uc003sng.1	uc003sng.1	RADIL	Homo sapiens Ras association and DIL domains (RADIL), mRNA.
chr8	37968542	37968543	region_14389	0	+	chr8	37963010	37997598	Q9UBL3	uc003xkt.5	uc003xkt.5	ASH2L	Homo sapiens ash2 (absent, small, or homeotic)-like (Drosophila) (ASH2L), transcript variant 1, mRNA.
chr8	95843212	95843213	region_14607	0	+	chr8	95835517	95872524	Q75QN2	uc003yha.2	uc003yha.2	INTS8	Homo sapiens integrator complex subunit 8 (INTS8), transcript variant 1, mRNA.
chr9	37686962	37686963	region_14951	0	+	chr9	37651051	37746901	Q5SYB0	uc004aag.1	uc004aag.1	FRMPD1	Homo sapiens FERM and PDZ domain containing 1 (FRMPD1), mRNA.
chrX	43520777	43520778	region_15586	0	+	chrX	43514154	43606071	NP_001257387	uc011mkw.3	uc011mkw.3	MAOA	Homo sapiens monoamine oxidase A (MAOA), transcript variant 2, mRNA.
chr16	68817997	68817998	SO_6812_SET2_REPL_SAMPLE3_R1_tag_uniq_bed_peak_131781	0	+	chr16	68771194	68869444	P12830	uc002ewg.1	uc002ewg.1	CDH1	Homo sapiens cadherin 1, type 1, E-cadherin (epithelial) (CDH1), mRNA.
chr1	1276478	1276479	region_12	0	+	chr1	1270657	1284492	O14640-2	uc001aer.4	uc001aer.4	DVL1	Homo sapiens dishevelled segment polarity protein 1 (DVL1), mRNA.
chr1	48708489	48708490	region_448	0	+	chr1	48688356	48714316	E9PAK4	uc001crn.2	uc001crn.2	SLC5A9	Homo sapiens solute carrier family 5 (sodium/glucose cotransporter), member 9 (SLC5A9), transcript variant 1, mRNA.
chr1	75034553	75034554	region_577	0	+	chr1	75033794	75139422	Q5RHP9	uc001dgg.3	uc001dgg.3	C1orf173	Homo sapiens chromosome 1 open reading frame 173 (C1orf173), mRNA.
chr1	114484445	114484446	region_792	0	+	chr1	114471995	114514698	Q86Z02-2	uc001eel.3	uc001eel.3	HIPK1	Homo sapiens homeodomain interacting protein kinase 1 (HIPK1), transcript variant 2, mRNA.
chr1	150675014	150675015	region_898	0	+	chr1	150670534	150693364	Q86X24	uc001evk.2	uc001evk.2	HORMAD1	Homo sapiens HORMA domain containing 1 (HORMAD1), transcript variant 1, mRNA.
chr1	154997133	154997134	region_969	0	+	chr1	154991002	155006257	Q5T1A1	uc001fgm.3	uc001fgm.3	DCST2	Homo sapiens DC-STAMP domain containing 2 (DCST2), mRNA.
chr1	183536026	183536027	region_1211	0	+	chr1	183524696	183559739	P19878	uc001gqj.4	uc001gqj.4	NCF2	Homo sapiens neutrophil cytosolic factor 2 (NCF2), transcript variant 1, mRNA.
chr1	201281090	201281091	region_1273	0	+	chr1	201252579	201302121	Q13835	uc001gwd.3	uc001gwd.3	PKP1	Homo sapiens plakophilin 1 (ectodermal dysplasia/skin fragility syndrome) (PKP1), transcript variant 1b, mRNA.
chr1	201333584	201333585	region_1274	0	+	chr1	201328135	201342396	P45379-6	uc021phc.2	uc021phc.2	TNNT2	Homo sapiens troponin T type 2 (cardiac) (TNNT2), transcript variant 3, mRNA.
chr1	226420259	226420260	region_1442	0	+	chr1	226418849	226497204	Q5TKA1-2	uc001hqa.3	uc001hqa.3	LIN9	Homo sapiens lin-9 homolog (C. elegans) (LIN9), transcript variant 1, mRNA.
chr10	184224	184225	region_1555	0	+	chr10	180404	300577	Q15326	uc010pzu.2	uc010pzu.2	ZMYND11	Homo sapiens zinc finger, MYND-type containing 11 (ZMYND11), transcript variant 1, mRNA.
chr10	114738298	114738299	region_2120	0	+	chr10	114710008	114927436	C6ZRJ7	uc001lah.3	uc001lah.3	TCF7L2	Homo sapiens transcription factor 7-like 2 (T-cell specific, HMG-box) (TCF7L2), transcript variant 7, mRNA.
chr10	118402049	118402050	region_2141	0	+	chr10	118380464	118404654	NP_005387	uc001lcq.3	uc001lcq.3	PNLIPRP2	Homo sapiens pancreatic lipase-related protein 2 (PNLIPRP2), mRNA.
chr11	67200427	67200428	region_2703	0	+	chr11	67195934	67202879	Q9UBS0	uc001old.3	uc001old.3	RPS6KB2	Homo sapiens ribosomal protein S6 kinase, 70kDa, polypeptide 2 (RPS6KB2), mRNA.
chr11	94281555	94281556	region_2852	0	+	chr11	94277005	94351273		uc010rue.1	uc010rue.1	PIWIL4	Homo sapiens piwi-like RNA-mediated gene silencing 4 (PIWIL4), mRNA.
chr12	3718918	3718919	region_3118	0	+	chr12	3716317	3782758		uc001qmi.1	uc001qmi.1	EFCAB4B	Homo sapiens EF-hand calcium binding domain 4B (EFCAB4B), transcript variant 1, mRNA.
chr12	28332770	28332771	region_3313	0	+	chr12	28332209	28703099	Q7Z6B0-2	uc001rio.3	uc001rio.3	CCDC91	Homo sapiens coiled-coil domain containing 91 (CCDC91), mRNA.
chr12	53589701	53589702	region_3439	0	+	chr12	53585106	53594969	P26010	uc009zmv.3	uc009zmv.3	ITGB7	Homo sapiens integrin, beta 7 (ITGB7), mRNA.
chr12	54119484	54119485	region_3450	0	+	chr12	54104901	54121307	Q9P1Z2	uc001sef.3	uc001sef.3	CALCOCO1	Homo sapiens calcium binding and coiled-coil domain 1 (CALCOCO1), transcript variant 1, mRNA.
chr12	120802299	120802300	region_3824	0	+	chr12	120779132	120806983	O43347	uc001tye.2	uc001tye.2	MSI1	Homo sapiens musashi RNA-binding protein 1 (MSI1), mRNA.
chr13	46123293	46123294	region_4072	0	+	chr13	46115431	46189874	Q5W0A0	uc001val.2	uc001val.2	FAM194B	Homo sapiens family with sequence similarity 194, member B (FAM194B), mRNA.
chr13	111309700	111309701	region_4261	0	+	chr13	111293756	111358480	Q9HA77	uc001vrd.2	uc001vrd.2	CARS2	Homo sapiens cysteinyl-tRNA synthetase 2, mitochondrial (putative) (CARS2), nuclear gene encoding mitochondrial protein, mRNA.
chr14	35769733	35769734	region_4403	0	+	chr14	35591526	35786682		uc001wta.4	uc001wta.4	KIAA0391	Homo sapiens KIAA0391 (KIAA0391), transcript variant 1, mRNA.
chr14	65183551	65183552	region_4537	0	+	chr14	65171192	65211060	A1L390-3	uc001xhn.1	uc001xhn.1	PLEKHG3	Homo sapiens pleckstrin homology domain containing, family G (with RhoGef domain) member 3 (PLEKHG3), mRNA.
chr14	80952709	80952710	region_4646	0	+	chr14	80943325	81302681		uc010asz.3	uc010asz.3	CEP128	Homo sapiens centrosomal protein 128kDa (CEP128), mRNA.
chr14	93206320	93206321	region_4686	0	+	chr14	93170151	93215047	Q99538	uc001yav.3	uc001yav.3	LGMN	Homo sapiens legumain (LGMN), transcript variant 2, mRNA.
chr15	43039097	43039098	region_4929	0	+	chr15	43036541	43213007	Q6IQ55	uc001zqo.2	uc001zqo.2	TTBK2	Homo sapiens tau tubulin kinase 2 (TTBK2), mRNA.
chr16	4761693	4761694	region_5440	0	+	chr16	4746510	4778079	Q6ZW76	uc002cxi.2	uc002cxi.2	ANKS3	Homo sapiens ankyrin repeat and sterile alpha motif domain containing 3 (ANKS3), transcript variant 1, mRNA.
chr16	19541648	19541649	region_5511	0	+	chr16	19535178	19564728	NP_001185951	uc002dgl.4	uc002dgl.4	CCP110	Homo sapiens centriolar coiled coil protein 110kDa (CCP110), transcript variant 1, mRNA.
chr16	24556449	24556450	region_5565	0	+	chr16	24549013	24581820	Q7Z6E9	uc010vcb.1	uc010vcb.1	RBBP6	Homo sapiens retinoblastoma binding protein 6 (RBBP6), transcript variant 1, mRNA.
chr16	84744668	84744669	region_5873	0	+	chr16	84733554	84813527	Q14694-3	uc010voe.2	uc010voe.2	USP10	Homo sapiens ubiquitin specific peptidase 10 (USP10), transcript variant 1, mRNA.
chr16	85655565	85655566	region_5876	0	+	chr16	85645028	85709812	NP_001127945	uc002fiw.3	uc002fiw.3	GSE1	Homo sapiens Gse1 coiled-coil protein (GSE1), transcript variant 2, mRNA.
chr17	2238722	2238723	region_5942	0	+	chr17	2225981	2240678	Q2NL82	uc002fuj.3	uc002fuj.3	TSR1	Homo sapiens TSR1, 20S rRNA accumulation, homolog (S. cerevisiae) (TSR1), mRNA.
chr17	17748644	17748645	region_6100	0	+	chr17	17746821	17875784	Q6ZVM7	uc002grz.4	uc002grz.4	TOM1L2	Homo sapiens target of myb1-like 2 (chicken) (TOM1L2), transcript variant 3, mRNA.
chr17	37413189	37413190	region_6279	0	+	chr17	37408896	37557909	Q96IG2	uc002hrt.3	uc002hrt.3	FBXL20	Homo sapiens F-box and leucine-rich repeat protein 20 (FBXL20), transcript variant 1, mRNA.
chr17	43973747	43973748	region_6401	0	+	chr17	43971747	44105699	P10636-9	uc010dau.3	uc010dau.3	MAPT	Homo sapiens microtubule-associated protein tau (MAPT), transcript variant 6, mRNA.
chr17	64320325	64320326	region_6544	0	+	chr17	64298925	64771238	P17252	uc002jfo.1	uc002jfo.1	PRKCA	Homo sapiens protein kinase C, alpha (PRKCA), mRNA.
chr18	29782243	29782244	region_6812	0	+	chr18	29769986	29800366	Q16820	uc002kxj.4	uc002kxj.4	MEP1B	Homo sapiens meprin A, beta (MEP1B), mRNA.
chr19	4410838	4410839	region_7052	0	+	chr19	4402659	4443394	NP_005474	uc002mal.3	uc002mal.3	CHAF1A	Homo sapiens chromatin assembly factor 1, subunit A (p150) (CHAF1A), mRNA.
chr19	50486527	50486528	region_7682	0	+	chr19	50479723	50528636	Q8IV63	uc002prg.2	uc002prg.2	VRK3	Homo sapiens vaccinia related kinase 3 (VRK3), transcript variant 1, mRNA.
chr19	52709365	52709366	region_7727	0	+	chr19	52693054	52729678	P30153	uc002pyp.3	uc002pyp.3	PPP2R1A	Homo sapiens protein phosphatase 2, regulatory subunit A, alpha (PPP2R1A), transcript variant 1, mRNA.
chr19	54670142	54670143	region_7773	0	+	chr19	54663833	54676944	Q7Z404	uc010erf.3	uc010erf.3	TMC4	Homo sapiens transmembrane channel-like 4 (TMC4), transcript variant 1, mRNA.
chr2	113305146	113305147	region_8432	0	+	chr2	113299491	113334727	Q9H9Y6	uc002thw.2	uc002thw.2	POLR1B	Homo sapiens polymerase (RNA) I polypeptide B, 128kDa (POLR1B), transcript variant 1, mRNA.
chr2	131222702	131222703	region_8498	0	+	chr2	131220388	131266808	P0CG38	uc031rpa.1	uc031rpa.1	POTEI	Homo sapiens POTE ankyrin domain family, member I (POTEI), mRNA.
chr2	131370210	131370211	region_8502	0	+	chr2	131369105	131415610	P0CG39	uc021vor.2	uc021vor.2	POTEJ	Homo sapiens POTE ankyrin domain family, member J (POTEJ), mRNA.
chr2	131977404	131977405	region_8508	0	+	chr2	131975923	132022416	Q6S8J3	uc002tsn.2	uc002tsn.2	POTEE	Homo sapiens POTE ankyrin domain family, member E (POTEE), mRNA.
chr2	162486036	162486037	region_8602	0	+	chr2	162480844	162757670	F8WDX9	uc010fpa.1	uc010fpa.1	SLC4A10	Homo sapiens solute carrier family 4, sodium bicarbonate transporter, member 10 (SLC4A10), transcript variant 3, mRNA.
chr2	170386379	170386380	region_8637	0	+	chr2	170386262	170430424	Q53R41	uc002uev.4	uc002uev.4	FASTKD1	Homo sapiens FAST kinase domains 1 (FASTKD1), mRNA.
chr2	203159588	203159589	region_8805	0	+	chr2	203130514	203168384	Q9Y2X3	uc002uzb.3	uc002uzb.3	NOP58	Homo sapiens NOP58 ribonucleoprotein (NOP58), mRNA.
chr20	34060168	34060169	region_9247	0	+	chr20	34043222	34065926		uc010zvd.2	uc010zvd.2	CEP250	Homo sapiens centrosomal protein 250kDa (CEP250), mRNA.
chr20	36984541	36984542	region_9280	0	+	chr20	36974813	37005653	P18428	uc002xic.2	uc002xic.2	LBP	Homo sapiens lipopolysaccharide binding protein (LBP), mRNA.
chr20	37237195	37237196	region_9284	0	+	chr20	37230576	37279295	NP_001157903	uc021wdn.1	uc021wdn.1	ARHGAP40	Homo sapiens Rho GTPase activating protein 40 (ARHGAP40), mRNA.
chr20	60611292	60611293	region_9417	0	+	chr20	60549853	60640866	O00268	uc002ybs.3	uc002ybs.3	TAF4	Homo sapiens TAF4 RNA polymerase II, TATA box binding protein (TBP)-associated factor, 135kDa (TAF4), mRNA.
chr21	43831312	43831313	region_9617	0	+	chr21	43823970	43867790	P57075	uc002zbe.3	uc002zbe.3	UBASH3A	Homo sapiens ubiquitin associated and SH3 domain containing A (UBASH3A), transcript variant 1, mRNA.
chr22	32617702	32617703	region_9812	0	+	chr22	32614462	32651318	Q9NY91	uc003ami.3	uc003ami.3	SLC5A4	Homo sapiens solute carrier family 5 (low affinity glucose cotransporter), member 4 (SLC5A4), mRNA.
chr22	50437223	50437224	region_9976	0	+	chr22	50432941	50451055	Q6ZVW7	uc003bje.1	uc003bje.1	IL17REL	Homo sapiens interleukin 17 receptor E-like (IL17REL), mRNA.
chr3	69051491	69051492	region_10369	0	+	chr3	69024367	69062774	Q5NDL2-3	uc003dnk.3	uc003dnk.3	EOGT	Homo sapiens EGF domain-specific O-linked N-acetylglucosamine (GlcNAc) transferase (EOGT), mRNA.
chr3	183873365	183873366	region_10869	0	+	chr3	183873283	183891314	Q92997	uc003fms.3	uc003fms.3	DVL3	Homo sapiens dishevelled segment polarity protein 3 (DVL3), mRNA.
chr4	15488661	15488662	region_11076	0	+	chr4	15471488	15538699	D6R9V3	uc003gnv.2	uc003gnv.2	CC2D2A	Homo sapiens coiled-coil and C2 domain containing 2A (CC2D2A), transcript variant 1, mRNA.
chr4	74303008	74303009	region_11287	0	+	chr4	74301932	74321492	P02771	uc003hgz.1	uc003hgz.1	AFP	Homo sapiens alpha-fetoprotein (AFP), mRNA.
chr4	88939606	88939607	region_11376	0	+	chr4	88928798	88998931	Q13563	uc003hre.3	uc003hre.3	PKD2	Homo sapiens polycystic kidney disease 2 (autosomal dominant) (PKD2), mRNA.
chr4	155458731	155458732	region_11612	0	+	chr4	155456148	155471585	O43660	uc003iny.3	uc003iny.3	PLRG1	Homo sapiens pleiotropic regulator 1 (PLRG1), transcript variant 1, mRNA.
chr4	166131044	166131045	region_11650	0	+	chr4	166128769	166244308	O95198	uc003irb.3	uc003irb.3	KLHL2	Homo sapiens kelch-like family member 2 (KLHL2), transcript variant 1, mRNA.
chr5	139184558	139184559	region_12266	0	+	chr5	139175405	139224048	Q9BQI7	uc003leu.1	uc003leu.1	PSD2	Homo sapiens pleckstrin and Sec7 domain containing 2 (PSD2), mRNA.
chr5	167928719	167928720	region_12455	0	+	chr5	167913462	167946309	P54136	uc003lzx.3	uc003lzx.3	RARS	Homo sapiens arginyl-tRNA synthetase (RARS), mRNA.
chr6	117813592	117813593	region_13103	0	+	chr6	117803819	117870960	Q8N8Z6	uc003pxr.1	uc003pxr.1	DCBLD1	Homo sapiens discoidin, CUB and LCCL domain containing 1 (DCBLD1), mRNA.
chr6	150928166	150928167	region_13258	0	+	chr6	150920998	151153341	Q9ULL1	uc011eel.1	uc011eel.1	PLEKHG1	Homo sapiens pleckstrin homology domain containing, family G (with RhoGef domain) member 1 (PLEKHG1), mRNA.
chr7	31554221	31554222	region_13525	0	+	chr7	31553684	31693303	NP_001244896	uc011kad.1	uc011kad.1	CCDC129	Homo sapiens coiled-coil domain containing 129 (CCDC129), transcript variant 1, mRNA.
chr7	75059679	75059680	region_13719	0	+	chr7	75046064	75115568	NP_001092885	uc003udk.4	uc003udk.4	POM121C	Homo sapiens POM121 transmembrane nucleoporin C (POM121C), mRNA.
chr7	151066935	151066936	region_14159	0	+	chr7	151038846	151075548	H3BM14	uc003wjw.4	uc003wjw.4	NUB1	Homo sapiens negative regulator of ubiquitin-like proteins 1 (NUB1), transcript variant 2, mRNA.
chr8	144458992	144458993	region_14778	0	+	chr8	144451024	144466390	Q8TCX5-2	uc003yyb.3	uc003yyb.3	RHPN1	Homo sapiens rhophilin, Rho GTPase binding protein 1 (RHPN1), mRNA.
chr9	97866048	97866049	region_15108	0	+	chr9	97861335	98079536	Q00597	uc022bkl.1	uc022bkl.1	FANCC	Homo sapiens Fanconi anemia, complementation group C (FANCC), transcript variant 2, mRNA.
chr9	140221772	140221773	region_15415	0	+	chr9	140201347	140261084	Q8N9H8-3	uc010ncf.1	uc010ncf.1	EXD3	Homo sapiens exonuclease 3'-5' domain containing 3 (EXD3), mRNA.
chrX	39984316	39984317	region_15574	0	+	chrX	39910498	40036582	Q6W2J9-2	uc004dep.4	uc004dep.4	BCOR	Homo sapiens BCL6 corepressor (BCOR), transcript variant 3, mRNA.
chr5	126638614	126638615	SO_6812_SET2_REPL_SAMPLE3_R1_tag_uniq_bed_peak_290860	0	+	chr5	126626455	126760473	Q96KG7-2	uc010jdc.1	uc010jdc.1	MEGF10	Homo sapiens multiple EGF-like-domains 10 (MEGF10), transcript variant 1, mRNA.
chr1	47037700	47037701	region_431	0	+	chr1	47023078	47069966	Q9BUB5	uc001cqb.4	uc001cqb.4	MKNK1	Homo sapiens MAP kinase interacting serine/threonine kinase 1 (MKNK1), transcript variant 1, mRNA.
chr1	68906041	68906042	region_558	0	+	chr1	68894506	68915642	Q16518	uc001dei.1	uc001dei.1	RPE65	Homo sapiens retinal pigment epithelium-specific protein 65kDa (RPE65), mRNA.
chr1	78174981	78174982	region_591	0	+	chr1	78161673	78194397	Q8TEY7	uc001dhs.3	uc001dhs.3	USP33	Homo sapiens ubiquitin specific peptidase 33 (USP33), transcript variant 2, mRNA.
chr10	14892264	14892265	region_1626	0	+	chr10	14880158	14913740	Q0VDF9	uc001inf.4	uc001inf.4	HSPA14	Homo sapiens heat shock 70kDa protein 14 (HSPA14), transcript variant 1, mRNA.
chr10	73599151	73599152	region_1869	0	+	chr10	73576054	73611082	P07602	uc001jsm.3	uc001jsm.3	PSAP	Homo sapiens prosaposin (PSAP), transcript variant 1, mRNA.
chr10	97752744	97752745	region_2013	0	+	chr10	97733785	97792441		uc001klk.3	uc001klk.3	CC2D2B	Homo sapiens coiled-coil and C2 domain containing 2B (CC2D2B), transcript variant 1, mRNA.
chr10	101689120	101689121	region_2053	0	+	chr10	101635333	101690753	Q6XZF7	uc001kqh.2	uc001kqh.2	DNMBP	Homo sapiens dynamin binding protein (DNMBP), mRNA.
chr11	10478333	10478334	region_2355	0	+	chr11	10471867	10529126	NP_001165902	uc010rbz.1	uc010rbz.1	AMPD3	Homo sapiens adenosine monophosphate deaminase 3 (AMPD3), transcript variant 5, mRNA.
chr11	61251941	61251942	region_2612	0	+	chr11	61248584	61258400	Q7Z5V6	uc001nru.2	uc001nru.2	PPP1R32	Homo sapiens protein phosphatase 1, regulatory subunit 32 (PPP1R32), nuclear gene encoding mitochondrial protein, transcript variant 1, mRNA.
chr11	62488144	62488145	region_2634	0	+	chr11	62480096	62494857	Q1KMD3	uc001nuw.3	uc001nuw.3	HNRNPUL2	Homo sapiens heterogeneous nuclear ribonucleoprotein U-like 2 (HNRNPUL2), mRNA.
chr11	68827243	68827244	region_2717	0	+	chr11	68816349	68846261		uc009ysk.1	uc009ysk.1	TPCN2	Homo sapiens two pore segment channel 2 (TPCN2), mRNA.
chr11	111902728	111902729	region_2936	0	+	chr11	111895537	111935002	P10515	uc001pmo.3	uc001pmo.3	DLAT	Homo sapiens dihydrolipoamide S-acetyltransferase (DLAT), nuclear gene encoding mitochondrial protein, mRNA.
chr11	116651683	116651684	region_2961	0	+	chr11	116649275	116658739	O75312	uc001ppp.3	uc001ppp.3	ZNF259	Homo sapiens zinc finger protein 259 (ZNF259), mRNA.
chr11	122536861	122536862	region_3016	0	+	chr11	122526397	122685187	Q8TF42	uc001pyi.4	uc001pyi.4	UBASH3B	Homo sapiens ubiquitin associated and SH3 domain containing B (UBASH3B), mRNA.
chr12	29497150	29497151	region_3316	0	+	chr12	29493578	29534143	Q96RQ1	uc001riv.3	uc001riv.3	ERGIC2	Homo sapiens ERGIC and golgi 2 (ERGIC2), mRNA.
chr12	49958087	49958088	region_3392	0	+	chr12	49952085	49960222	Q96EZ8-2	uc001rui.1	uc001rui.1	MCRS1	Homo sapiens microspherule protein 1 (MCRS1), transcript variant 2, mRNA.
chr12	68689746	68689747	region_3561	0	+	chr12	68688345	68726161	E7EPQ3	uc010stc.1	uc010stc.1	MDM1	Homo sapiens Mdm1 nuclear protein homolog (mouse) (MDM1), transcript variant 4, mRNA.
chr12	95415329	95415330	region_3658	0	+	chr12	95414004	95467404	P13056	uc001tdm.5	uc001tdm.5	NR2C1	Homo sapiens nuclear receptor subfamily 2, group C, member 1 (NR2C1), transcript variant 1, mRNA.
chr13	25805419	25805420	region_3959	0	+	chr13	25802306	25861704	Q9Y217-2	uc001uqe.1	uc001uqe.1	MTMR6	Homo sapiens myotubularin related protein 6 (MTMR6), mRNA.
chr13	29599296	29599297	region_3977	0	+	chr13	29598747	30080084	J3KQA9	uc001usl.4	uc001usl.4	MTUS2	Homo sapiens microtubule associated tumor suppressor candidate 2 (MTUS2), transcript variant 1, mRNA.
chr13	53230767	53230768	region_4128	0	+	chr13	53226830	53262433	Q9Y2Z0	uc001vhc.2	uc001vhc.2	SUGT1	Homo sapiens SGT1, suppressor of G2 allele of SKP1 (S. cerevisiae) (SUGT1), transcript variant 1B, mRNA.
chr14	23518720	23518721	region_4352	0	+	chr14	23516269	23526747	Q86UP0	uc001wil.3	uc001wil.3	CDH24	Homo sapiens cadherin 24, type 2 (CDH24), transcript variant 1, mRNA.
chr14	55410939	55410940	region_4476	0	+	chr14	55405655	55458118	F8W7P7	uc010aom.2	uc010aom.2	WDHD1	Homo sapiens WD repeat and HMG-box DNA binding protein 1 (WDHD1), transcript variant 2, mRNA.
chr14	65412748	65412749	region_4541	0	+	chr14	65381078	65529373	NP_001189488	uc010tsl.2	uc010tsl.2	CHURC1-FNTB	Homo sapiens CHURC1-FNTB readthrough (CHURC1-FNTB), transcript variant 1, mRNA.
chr15	59295285	59295286	region_5050	0	+	chr15	59279864	59389618	Q6ZNA4-2	uc002afs.4	uc002afs.4	RNF111	Homo sapiens ring finger protein 111 (RNF111), transcript variant 2, mRNA.
chr15	79258210	79258211	region_5215	0	+	chr15	79252288	79298002	Q13972-2	uc002beo.3	uc002beo.3	RASGRF1	Homo sapiens Ras protein-specific guanine nucleotide-releasing factor 1 (RASGRF1), transcript variant 2, mRNA.
chr15	80458445	80458446	region_5225	0	+	chr15	80445232	80478924	P16930	uc002bfm.2	uc002bfm.2	FAH	Homo sapiens fumarylacetoacetate hydrolase (fumarylacetoacetase) (FAH), mRNA.
chr15	85377060	85377061	region_5273	0	+	chr15	85359910	85416713	Q96L96	uc002ble.3	uc002ble.3	ALPK3	Homo sapiens alpha-kinase 3 (ALPK3), mRNA.
chr16	478045	478046	region_5374	0	+	chr16	475667	572481	O75154	uc002chf.3	uc002chf.3	RAB11FIP3	Homo sapiens RAB11 family interacting protein 3 (class II) (RAB11FIP3), transcript variant 1, mRNA.
chr16	5092587	5092588	region_5446	0	+	chr16	5083702	5137380	Q9BT22	uc002cyj.3	uc002cyj.3	ALG1	Homo sapiens ALG1, chitobiosyldiphosphodolichol beta-mannosyltransferase (ALG1), mRNA.
chr16	28480372	28480373	region_5587	0	+	chr16	28477973	28503403	Q2TA70	uc002dpl.3	uc002dpl.3	CLN3	Homo sapiens ceroid-lipofuscinosis, neuronal 3 (CLN3), transcript variant 2, mRNA.
chr16	89501105	89501106	region_5902	0	+	chr16	89334028	89556969	Q6UB99	uc002fmy.2	uc002fmy.2	ANKRD11	Homo sapiens ankyrin repeat domain 11 (ANKRD11), transcript variant 1, mRNA.
chr17	17126183	17126184	region_6093	0	+	chr17	17115526	17140502	Q8NFG4	uc002gra.4	uc002gra.4	FLCN	Homo sapiens folliculin (FLCN), transcript variant 1, mRNA.
chr17	34493352	34493353	region_6242	0	+	chr17	34493060	34503988	A6NDS4	uc002hky.2	uc002hky.2	TBC1D3B	Homo sapiens TBC1 domain family, member 3B (TBC1D3B), mRNA.
chr17	34590577	34590578	region_6243	0	+	chr17	34581084	34592032	Q6IPX1	uc002hlk.2	uc002hlk.2	TBC1D3C	Homo sapiens TBC1 domain family, member 3C (TBC1D3C), mRNA.
chr17	36286936	36286937	region_6257	0	+	chr17	36283959	36295098	Q8IZP1	uc002hoo.2	uc002hoo.2	TBC1D3	Homo sapiens TBC1 domain family, member 3 (TBC1D3), mRNA.
chr17	72237831	72237832	region_6583	0	+	chr17	72209695	72258157	Q9BSA4	uc002jkc.3	uc002jkc.3	TTYH2	Homo sapiens tweety homolog 2 (Drosophila) (TTYH2), transcript variant 1, mRNA.
chr17	79227623	79227624	region_6669	0	+	chr17	79218798	79259514	Q9HBR0	uc002jzy.1	uc002jzy.1	SLC38A10	Homo sapiens solute carrier family 38, member 10 (SLC38A10), transcript variant 1, mRNA.
chr18	6961639	6961640	region_6726	0	+	chr18	6941742	6965955	Q6P6D3	uc002knl.3	uc002knl.3	LAMA1	Homo sapiens laminin, alpha 1 (LAMA1), mRNA.
chr18	33920537	33920538	region_6833	0	+	chr18	33877701	34291432	NP_079411	uc002kzr.1	uc002kzr.1	FHOD3	Homo sapiens formin homology 2 domain containing 3 (FHOD3), mRNA.
chr18	71991374	71991375	region_6957	0	+	chr18	71983109	72026422	Q68DL7	uc002llj.3	uc002llj.3	C18orf63	Homo sapiens chromosome 18 open reading frame 63 (C18orf63), mRNA.
chr19	1063215	1063216	region_6997	0	+	chr19	1056905	1065570	B3KUJ3	uc002lqy.3	uc002lqy.3	ABCA7	Homo sapiens ATP-binding cassette, sub-family A (ABC1), member 7 (ABCA7), mRNA.
chr19	3799734	3799735	region_7037	0	+	chr19	3777966	3801810	P42679-2	uc002lyv.3	uc002lyv.3	MATK	Homo sapiens megakaryocyte-associated tyrosine kinase (MATK), transcript variant 2, mRNA.
chr19	8142288	8142289	region_7097	0	+	chr19	8130286	8154843	Q6ZNB8	uc002mje.3	uc002mje.3	FBN3	Homo sapiens fibrillin 3 (FBN3), mRNA.
chr19	14707592	14707593	region_7199	0	+	chr19	14693895	14721956	Q6ZS10	uc010dzn.2	uc010dzn.2	CLEC17A	Homo sapiens C-type lectin domain family 17, member A (CLEC17A), transcript variant 1, mRNA.
chr2	37335665	37335666	region_8056	0	+	chr2	37332283	37374965	E9PC80	uc010fab.2	uc010fab.2	EIF2AK2	Homo sapiens eukaryotic translation initiation factor 2-alpha kinase 2 (EIF2AK2), transcript variant 3, mRNA.
chr2	98355432	98355433	region_8343	0	+	chr2	98330030	98356323	P43403	uc002syd.1	uc002syd.1	ZAP70	Homo sapiens zeta-chain (TCR) associated protein kinase 70kDa (ZAP70), transcript variant 1, mRNA.
chr2	118577571	118577572	region_8456	0	+	chr2	118572254	118589953	Q9NVP1	uc002tlh.1	uc002tlh.1	DDX18	Homo sapiens DEAD (Asp-Glu-Ala-Asp) box polypeptide 18 (DDX18), mRNA.
chr2	202655632	202655633	region_8802	0	+	chr2	202655176	202741306	Q96Q40	uc010ftm.3	uc010ftm.3	CDK15	Homo sapiens cyclin-dependent kinase 15 (CDK15), transcript variant 3, mRNA.
chr20	2777029	2777030	region_9064	0	+	chr20	2774714	2781292	NP_001171628	uc010gas.3	uc010gas.3	CPXM1	Homo sapiens carboxypeptidase X (M14 family), member 1 (CPXM1), transcript variant 2, mRNA.
chr20	35996942	35996943	region_9271	0	+	chr20	35973087	36033821	P12931	uc002xgx.3	uc002xgx.3	SRC	Homo sapiens v-src sarcoma (Schmidt-Ruppin A-2) viral oncogene homolog (avian) (SRC), transcript variant 1, mRNA.
chr20	36859210	36859211	region_9278	0	+	chr20	36838906	36889174	Q5JYT7	uc002xhy.1	uc002xhy.1	KIAA1755	Homo sapiens KIAA1755 (KIAA1755), mRNA.
chr22	43578802	43578803	region_9930	0	+	chr22	43562627	43583137	Q14166	uc003bdq.3	uc003bdq.3	TTLL12	Homo sapiens tubulin tyrosine ligase-like family, member 12 (TTLL12), mRNA.
chr3	10881540	10881541	region_10035	0	+	chr3	10857916	10980146	P48066	uc003bvz.3	uc003bvz.3	SLC6A11	Homo sapiens solute carrier family 6 (neurotransmitter transporter, GABA), member 11 (SLC6A11), mRNA.
chr3	15130929	15130930	region_10066	0	+	chr3	15111579	15140655	Q9H1K0	uc003bzm.1	uc003bzm.1	ZFYVE20	Homo sapiens zinc finger, FYVE domain containing 20 (ZFYVE20), mRNA.
chr3	32745977	32745978	region_10127	0	+	chr3	32726636	32804803	Q9H9A5	uc011axi.2	uc011axi.2	CNOT10	Homo sapiens CCR4-NOT transcription complex, subunit 10 (CNOT10), transcript variant 1, mRNA.
chr3	112998776	112998777	region_10492	0	+	chr3	112988228	113006305	Q9BWV1	uc003eab.3	uc003eab.3	BOC	Homo sapiens BOC cell adhesion associated, oncogene regulated (BOC), mRNA.
chr3	125169080	125169081	region_10575	0	+	chr3	125165487	125239058	O95219	uc003eib.4	uc003eib.4	SNX4	Homo sapiens sorting nexin 4 (SNX4), transcript variant 1, mRNA.
chr3	135688702	135688703	region_10655	0	+	chr3	135684514	135866752	Q06190	uc003eqv.2	uc003eqv.2	PPP2R3A	Homo sapiens protein phosphatase 2, regulatory subunit B'', alpha (PPP2R3A), transcript variant 1, mRNA.
chr4	115752252	115752253	region_11480	0	+	chr4	115748926	116035032	Q9H3R1	uc003ibu.3	uc003ibu.3	NDST4	Homo sapiens N-deacetylase/N-sulfotransferase (heparan glucosaminyl) 4 (NDST4), mRNA.
chr4	156276911	156276912	region_11618	0	+	chr4	156263811	156298122	Q49MG5	uc003ios.3	uc003ios.3	MAP9	Homo sapiens microtubule-associated protein 9 (MAP9), mRNA.
chr4	170546950	170546951	region_11662	0	+	chr4	170541671	170644338	P51790-2	uc003ish.3	uc003ish.3	CLCN3	Homo sapiens chloride channel, voltage-sensitive 3 (CLCN3), transcript variant e, mRNA.
chr5	70308281	70308282	region_11988	0	+	chr5	70264309	70316611	E7EQW0	uc011crs.1	uc011crs.1	NAIP	Homo sapiens NLR family, apoptosis inhibitory protein (NAIP), transcript variant 1, mRNA.
chr5	73941932	73941933	region_12007	0	+	chr5	73935847	74017113	P07686	uc003kdd.3	uc003kdd.3	HEXB	Homo sapiens hexosaminidase B (beta polypeptide) (HEXB), mRNA.
chr5	76338714	76338715	region_12022	0	+	chr5	76326209	76361058	Q8N302	uc003ket.3	uc003ket.3	AGGF1	Homo sapiens angiogenic factor with G patch and FHA domains 1 (AGGF1), mRNA.
chr5	112054501	112054502	region_12129	0	+	chr5	112043201	112181936	NP_001120983	uc011cvt.2	uc011cvt.2	APC	Homo sapiens adenomatous polyposis coli (APC), transcript variant 1, mRNA.
chr5	149890086	149890087	region_12378	0	+	chr5	149877339	149937773	E7EVJ3	uc011dcj.2	uc011dcj.2	NDST1	Homo sapiens N-deacetylase/N-sulfotransferase (heparan glucosaminyl) 1 (NDST1), mRNA.
chr6	10784196	10784197	region_12606	0	+	chr6	10762955	10831110		uc010jot.3	uc010jot.3	MAK	Homo sapiens male germ cell-associated kinase (MAK), transcript variant 1, mRNA.
chr6	134507894	134507895	region_13175	0	+	chr6	134490383	134639196	O00141-2	uc003qeo.4	uc003qeo.4	SGK1	Homo sapiens serum/glucocorticoid regulated kinase 1 (SGK1), transcript variant 2, mRNA.
chr7	30485789	30485790	region_13514	0	+	chr7	30464142	30518393	Q9Y239	uc003tav.3	uc003tav.3	NOD1	Homo sapiens nucleotide-binding oligomerization domain containing 1 (NOD1), mRNA.
chr7	56124424	56124425	region_13637	0	+	chr7	56119377	56131682	P40227	uc003trl.1	uc003trl.1	CCT6A	Homo sapiens chaperonin containing TCP1, subunit 6A (zeta 1) (CCT6A), transcript variant 1, mRNA.
chr7	100245867	100245868	region_13872	0	+	chr7	100240725	100254084	O94805	uc003uvy.3	uc003uvy.3	ACTL6B	Homo sapiens actin-like 6B (ACTL6B), mRNA.
chr7	100455815	100455816	region_13875	0	+	chr7	100450340	100463160	F5H8C2	uc031syn.1	uc031syn.1	SLC12A9	Homo sapiens solute carrier family 12 (potassium/chloride transporters), member 9 (SLC12A9), transcript variant 2, mRNA.
chr7	150953139	150953140	region_14158	0	+	chr7	150936058	150973820	Q6STE5-2	uc003wjt.3	uc003wjt.3	SMARCD3	Homo sapiens SWI/SNF related, matrix associated, actin dependent regulator of chromatin, subfamily d, member 3 (SMARCD3), transcript variant 1, mRNA.
chr8	17170138	17170139	region_14269	0	+	chr8	17154305	17271040	Q9Y216	uc003wxm.3	uc003wxm.3	MTMR7	Homo sapiens myotubularin related protein 7 (MTMR7), mRNA.
chr8	23213650	23213651	region_14316	0	+	chr8	23154409	23261722	Q9Y4K0	uc003xdh.1	uc003xdh.1	LOXL2	Homo sapiens lysyl oxidase-like 2 (LOXL2), mRNA.
chr8	27354633	27354634	region_14337	0	+	chr8	27348518	27396772	P34913	uc010lut.2	uc010lut.2	EPHX2	Homo sapiens epoxide hydrolase 2, cytoplasmic (EPHX2), transcript variant 1, mRNA.
chr8	145330409	145330410	region_14788	0	+	chr8	145317005	145331180	Q14137	uc003zbm.3	uc003zbm.3	BOP1	Homo sapiens block of proliferation 1 (BOP1), mRNA.
chr9	114988255	114988256	region_15216	0	+	chr9	114979994	115095306	O95758-4	uc004bfv.3	uc004bfv.3	PTBP3	Homo sapiens polypyrimidine tract binding protein 3 (PTBP3), transcript variant 6, mRNA.
chr9	137008406	137008407	region_15389	0	+	chr9	137001209	137025094	P61964	uc004cey.3	uc004cey.3	WDR5	Homo sapiens WD repeat domain 5 (WDR5), transcript variant 1, mRNA.
chrX	53272500	53272501	region_15664	0	+	chrX	53262057	53310796	Q5JU85-3	uc004dsc.3	uc004dsc.3	IQSEC2	Homo sapiens IQ motif and Sec7 domain 2 (IQSEC2), transcript variant 2, mRNA.
chrX	101529210	101529211	region_15797	0	+	chrX	101470279	101567445		uc004eit.1	uc004eit.1	TCP11X2	Homo sapiens t-complex 11 family, X-linked 2 (TCP11X2), mRNA.
chrX	118234332	118234333	region_15866	0	+	chrX	118212597	118284542	Q9ULL0	uc004era.4	uc004era.4	KIAA1210	Homo sapiens KIAA1210 (KIAA1210), mRNA.
chr10	75139676	75139677	region_39400	0	+	chr10	75135188	75173841	P20073	uc001jtz.2	uc001jtz.2	ANXA7	Homo sapiens annexin A7 (ANXA7), transcript variant 2, mRNA.
chr9	140104541	140104542	SO_6812_SET2_REPL_SAMPLE3_R1_tag_uniq_bed_peak_383142	0	+	chr9	140100118	140113813	Q5RIG5	uc004clx.3	uc004clx.3	NQO1	Homo sapiens NADPH dependent diflavin oxidoreductase 1 (NDOR1), transcript variant 1, mRNA.
chr1	6492985	6492986	region_54	0	+	chr1	6484847	6521004	B1AK53	uc001amy.3	uc001amy.3	ESPN	Homo sapiens espin (ESPN), mRNA.
chr1	26135074	26135075	region_224	0	+	chr1	26126666	26144713	Q9NZV5	uc021ojk.1	uc021ojk.1	SEPN1	Homo sapiens selenoprotein N, 1 (SEPN1), transcript variant 1, mRNA.
chr1	33255491	33255492	region_298	0	+	chr1	33240839	33283633	P54577	uc001bvy.1	uc001bvy.1	YARS	Homo sapiens tyrosyl-tRNA synthetase (YARS), mRNA.
chr1	151285615	151285616	region_912	0	+	chr1	151264272	151300191	Q9UBF8	uc001exr.3	uc001exr.3	PI4KB	Homo sapiens phosphatidylinositol 4-kinase, catalytic, beta (PI4KB), transcript variant 1, mRNA.
chr1	151532813	151532814	region_916	0	+	chr1	151512780	151556059	Q9NNX1	uc001eyl.3	uc001eyl.3	TUFT1	Homo sapiens tuftelin 1 (TUFT1), transcript variant 1, mRNA.
chr1	154484971	154484972	region_961	0	+	chr1	154474694	154520623	Q5VZ19-2	uc001ffd.3	uc001ffd.3	TDRD10	Homo sapiens tudor domain containing 10 (TDRD10), transcript variant 2, mRNA.
chr1	180131568	180131569	region_1192	0	+	chr1	180123967	180167169	O00391-2	uc001gny.3	uc001gny.3	QSOX1	Homo sapiens quiescin Q6 sulfhydryl oxidase 1 (QSOX1), transcript variant 2, mRNA.
chr1	209935920	209935921	region_1361	0	+	chr1	209929393	209953000	Q9Y228-3	uc001hhm.2	uc001hhm.2	TRAF3IP3	Homo sapiens TRAF3 interacting protein 3 (TRAF3IP3), mRNA.
chr1	211449384	211449385	region_1367	0	+	chr1	211432707	211486303		uc010psv.1	uc010psv.1	RCOR3	Homo sapiens REST corepressor 3 (RCOR3), transcript variant 3, mRNA.
chr1	227067986	227067987	region_1445	0	+	chr1	227058272	227083804	P49810	uc009xeo.1	uc009xeo.1	PSEN2	Homo sapiens presenilin 2 (Alzheimer disease 4) (PSEN2), transcript variant 1, mRNA.
chr10	18244858	18244859	region_1648	0	+	chr10	18240767	18332221	Q504Y0	uc001ipo.2	uc001ipo.2	SLC39A12	Homo sapiens solute carrier family 39 (zinc transporter), member 12 (SLC39A12), transcript variant 1, mRNA.
chr10	88525992	88525993	region_1939	0	+	chr10	88516395	88684945	P36894	uc001kdy.3	uc001kdy.3	BMPR1A	Homo sapiens bone morphogenetic protein receptor, type IA (BMPR1A), mRNA.
chr10	112637860	112637861	region_2112	0	+	chr10	112631552	112659764	B5ME91	uc001kzg.3	uc001kzg.3	PDCD4	Homo sapiens programmed cell death 4 (neoplastic transformation inhibitor) (PDCD4), transcript variant 2, mRNA.
chr10	118362384	118362385	region_2140	0	+	chr10	118350489	118368686	P54315	uc001lco.1	uc001lco.1	PNLIPRP1	Homo sapiens pancreatic lipase-related protein 1 (PNLIPRP1), mRNA.
chr11	12702208	12702209	region_2371	0	+	chr11	12695968	12966284	P28347	uc021qdx.1	uc021qdx.1	TEAD1	Homo sapiens TEA domain family member 1 (SV40 transcriptional enhancer factor) (TEAD1), mRNA.
chr11	63408212	63408213	region_2647	0	+	chr11	63396436	63439083	Q6DD88	uc001nxk.1	uc001nxk.1	ATL3	Homo sapiens atlastin GTPase 3 (ATL3), mRNA.
chr11	94510031	94510032	region_2854	0	+	chr11	94501507	94609918	Q8IY63	uc001pfb.3	uc001pfb.3	AMOTL1	Homo sapiens angiomotin like 1 (AMOTL1), mRNA.
chr11	125046290	125046291	region_3038	0	+	chr11	125034558	125303285	Q96KN3	uc001qbu.3	uc001qbu.3	PKNOX2	Homo sapiens PBX/knotted 1 homeobox 2 (PKNOX2), mRNA.
chr12	13204698	13204699	region_3237	0	+	chr12	13197314	13236383	A2RU67	uc001rbi.3	uc001rbi.3	KIAA1467	Homo sapiens KIAA1467 (KIAA1467), mRNA.
chr12	53840788	53840789	region_3446	0	+	chr12	53835432	53861312	B4DLC0	uc010soh.1	uc010soh.1	PCBP2	Homo sapiens poly(rC) binding protein 2 (PCBP2), transcript variant 5, mRNA.
chr12	66703337	66703338	region_3553	0	+	chr12	66696334	66731992		uc010ssz.2	uc010ssz.2	HELB	Homo sapiens helicase (DNA) B (HELB), mRNA.
chr13	20209815	20209816	region_3918	0	+	chr13	20207787	20245258	Q99549-2	uc001umg.3	uc001umg.3	MPHOSPH8	Homo sapiens M-phase phosphoprotein 8 (MPHOSPH8), mRNA.
chr14	35055994	35055995	region_4397	0	+	chr14	35030617	35099315	NP_067072	uc001wse.1	uc001wse.1	SNX6	Homo sapiens sorting nexin 6 (SNX6), transcript variant 1, mRNA.
chr14	51369037	51369038	region_4451	0	+	chr14	51338877	51371688	Q7Z5M8	uc001wys.3	uc001wys.3	ABHD12B	Homo sapiens abhydrolase domain containing 12B (ABHD12B), transcript variant 1, mRNA.
chr14	69986485	69986486	region_4569	0	+	chr14	69951470	69995215	A6NEE1	uc010ttf.1	uc010ttf.1	PLEKHD1	Homo sapiens pleckstrin homology domain containing, family D (with coiled-coil domains) member 1 (PLEKHD1), mRNA.
chr14	93270982	93270983	region_4687	0	+	chr14	93260649	93306304	Q8TBA6	uc001yaz.1	uc001yaz.1	GOLGA5	Homo sapiens golgin A5 (GOLGA5), mRNA.
chr14	104217286	104217287	region_4749	0	+	chr14	104206160	104313222	Q96KQ4	uc001yog.1	uc001yog.1	PPP1R13B	Homo sapiens protein phosphatase 1, regulatory subunit 13B (PPP1R13B), mRNA.
chr15	41038428	41038429	region_4897	0	+	chr15	41028085	41047447	Q96TC7	uc001zmo.1	uc001zmo.1	RMDN3	Homo sapiens regulator of microtubule dynamics 3 (RMDN3), mRNA.
chr15	99686947	99686948	region_5345	0	+	chr15	99676527	99789815	Q5W5X9	uc002bur.3	uc002bur.3	TTC23	Homo sapiens tetratricopeptide repeat domain 23 (TTC23), transcript variant 2, mRNA.
chr16	3725544	3725545	region_5427	0	+	chr16	3708037	3728305	Q12931	uc002cvs.3	uc002cvs.3	TRAP1	Homo sapiens TNF receptor-associated protein 1 (TRAP1), nuclear gene encoding mitochondrial protein, transcript variant 2, mRNA.
chr16	19568305	19568306	region_5512	0	+	chr16	19566736	19621737		uc010vas.2	uc010vas.2	C16orf62	Homo sapiens chromosome 16 open reading frame 62 (C16orf62), mRNA.
chr16	28921296	28921297	region_5593	0	+	chr16	28915741	28936532	Q9H5N1	uc002drq.3	uc002drq.3	RABEP2	Homo sapiens rabaptin, RAB GTPase binding effector protein 2 (RABEP2), mRNA.
chr16	55896156	55896157	region_5690	0	+	chr16	55880065	55909282	Q6NT32	uc002eip.2	uc002eip.2	CES5A	Homo sapiens carboxylesterase 5A (CES5A), transcript variant 1, mRNA.
chr16	69988023	69988024	region_5783	0	+	chr16	69984607	69998250	A5D8T8	uc010vlo.3	uc010vlo.3	CLEC18A	Homo sapiens C-type lectin domain family 18, member A (CLEC18A), transcript variant 2, mRNA.
chr16	84008673	84008674	region_5863	0	+	chr16	84002236	84036379	Q7Z6G3	uc002fhd.3	uc002fhd.3	NECAB2	Homo sapiens N-terminal EF-hand calcium binding protein 2 (NECAB2), mRNA.
chr17	33465575	33465576	region_6223	0	+	chr17	33458367	33469322	Q9NVX2	uc002hiy.1	uc002hiy.1	NLE1	Homo sapiens notchless homolog 1 (Drosophila) (NLE1), transcript variant 1, mRNA.
chr17	37625397	37625398	region_6281	0	+	chr17	37617738	37682569	Q9NYV4	uc010wef.1	uc010wef.1	CDK12	Homo sapiens cyclin-dependent kinase 12 (CDK12), transcript variant 2, mRNA.
chr17	55058817	55058818	region_6471	0	+	chr17	55055467	55084129	Q9HB40	uc002iuv.4	uc002iuv.4	SCPEP1	Homo sapiens serine carboxypeptidase 1 (SCPEP1), mRNA.
chr17	56335668	56335669	region_6476	0	+	chr17	56315786	56345879	P22079	uc002ivt.3	uc002ivt.3	LPO	Homo sapiens lactoperoxidase (LPO), transcript variant 1, mRNA.
chr17	61785253	61785254	region_6526	0	+	chr17	61780191	61819330	Q7RTN6	uc002jbm.3	uc002jbm.3	STRADA	Homo sapiens STE20-related kinase adaptor alpha (STRADA), transcript variant 1, mRNA.
chr18	21285415	21285416	region_6783	0	+	chr18	21269561	21376117	Q566Q1	uc010dlv.2	uc010dlv.2	LAMA3	Homo sapiens laminin, alpha 3 (LAMA3), transcript variant 3, mRNA.
chr19	2790401	2790402	region_7022	0	+	chr19	2785505	2813599	P52888	uc002lwj.3	uc002lwj.3	THOP1	Homo sapiens thimet oligopeptidase 1 (THOP1), mRNA.
chr19	14829734	14829735	region_7201	0	+	chr19	14800612	14831772	Q96JL9	uc002mzk.4	uc002mzk.4	ZNF333	Homo sapiens zinc finger protein 333 (ZNF333), mRNA.
chr19	15990504	15990505	region_7215	0	+	chr19	15988833	16008884	P78329	uc002nbs.1	uc002nbs.1	CYP4F2	Homo sapiens cytochrome P450, family 4, subfamily F, polypeptide 2 (CYP4F2), mRNA.
chr19	39578587	39578588	region_7453	0	+	chr19	39574944	39602128	Q6ZNF0	uc002oki.3	uc002oki.3	PAPL	Homo sapiens iron/zinc purple acid phosphatase-like protein (PAPL), mRNA.
chr19	45902947	45902948	region_7585	0	+	chr19	45882891	45908312	Q8WUF5	uc002pbn.3	uc002pbn.3	PPP1R13L	Homo sapiens protein phosphatase 1, regulatory subunit 13 like (PPP1R13L), transcript variant 2, mRNA.
chr19	48901372	48901373	region_7640	0	+	chr19	48898131	48948188	O15399	uc002pjc.4	uc002pjc.4	GRIN2D	Homo sapiens glutamate receptor, ionotropic, N-methyl D-aspartate 2D (GRIN2D), mRNA.
chr19	49636752	49636753	region_7661	0	+	chr19	49631545	49640497	B4DEU8	uc010emt.3	uc010emt.3	PPFIA3	Homo sapiens protein tyrosine phosphatase, receptor type, f polypeptide (PTPRF), interacting protein (liprin), alpha 3 (PPFIA3), mRNA.
chr19	50334646	50334647	region_7679	0	+	chr19	50333042	50342036	Q71SY5-4	uc002ppx.1	uc002ppx.1	MED25	Homo sapiens mediator complex subunit 25 (MED25), mRNA.
chr20	3719661	3719662	region_9076	0	+	chr20	3713316	3733758	Q96MM6	uc002wjd.3	uc002wjd.3	HSPA12B	Homo sapiens heat shock 70kD protein 12B (HSPA12B), transcript variant 1, mRNA.
chr20	25315384	25315385	region_9178	0	+	chr20	25275378	25371618	Q8N2K0-2	uc002wuq.3	uc002wuq.3	ABHD12	Homo sapiens abhydrolase domain containing 12 (ABHD12), transcript variant 2, mRNA.
chr20	34261774	34261775	region_9253	0	+	chr20	34256609	34287111	Q9Y697	uc002xdt.2	uc002xdt.2	NFS1	Homo sapiens NFS1 nitrogen fixation 1 homolog (S. cerevisiae) (NFS1), nuclear gene encoding mitochondrial protein, transcript variant 1, mRNA.
chr20	36776678	36776679	region_9277	0	+	chr20	36756863	36793700	P21980	uc002xhr.3	uc002xhr.3	TGM2	Homo sapiens transglutaminase 2 (C polypeptide, protein-glutamine-gamma-glutamyltransferase) (TGM2), transcript variant 1, mRNA.
chr22	17581523	17581524	region_9665	0	+	chr22	17565848	17596584	Q96F46	uc002zly.4	uc002zly.4	IL17RA	Homo sapiens interleukin 17 receptor A (IL17RA), mRNA.
chr22	32947190	32947191	region_9817	0	+	chr22	32908539	33402809	O14994	uc003amx.3	uc003amx.3	SYN3	Homo sapiens synapsin III (SYN3), transcript variant IIIa, mRNA.
chr22	38082467	38082468	region_9848	0	+	chr22	38082343	38122510	Q9H2D6	uc003atq.1	uc003atq.1	TRIOBP	Homo sapiens TRIO and F-actin binding protein (TRIOBP), transcript variant 6, mRNA.
chr22	38894787	38894788	region_9862	0	+	chr22	38879442	38902345	NP_001091974	uc003avy.4	uc003avy.4	DDX17	Homo sapiens DEAD (Asp-Glu-Ala-Asp) box helicase 17 (DDX17), transcript variant 3, mRNA.
chr22	42034187	42034188	region_9905	0	+	chr22	42017294	42060052	P12956	uc003bao.1	uc003bao.1	XRCC6	Homo sapiens X-ray repair complementing defective repair in Chinese hamster cells 6 (XRCC6), mRNA.
chr3	50660535	50660536	region_10279	0	+	chr3	50649292	50686728	Q16644	uc003day.2	uc003day.2	MAPKAPK3	Homo sapiens mitogen-activated protein kinase-activated protein kinase 3 (MAPKAPK3), transcript variant 1, mRNA.
chr4	17596867	17596868	region_11090	0	+	chr4	17578926	17609590	P28838	uc003gph.1	uc003gph.1	LAP3	Homo sapiens leucine aminopeptidase 3 (LAP3), mRNA.
chr4	35954224	35954225	region_11122	0	+	chr4	35949842	36075457		uc003gso.3	uc003gso.3	ARAP2	Homo sapiens ArfGAP with RhoGAP domain, ankyrin repeat and PH domain 2 (ARAP2), mRNA.
chr4	79478125	79478126	region_11325	0	+	chr4	79472741	79531605	P12429	uc003hld.3	uc003hld.3	ANXA3	Homo sapiens annexin A3 (ANXA3), mRNA.
chr4	83846630	83846631	region_11346	0	+	chr4	83845755	83931982	Q6MZP7	uc003hnx.3	uc003hnx.3	LIN54	Homo sapiens lin-54 homolog (C. elegans) (LIN54), transcript variant 1, mRNA.
chr4	95696393	95696394	region_11395	0	+	chr4	95679127	96079601	O00238	uc003htm.4	uc003htm.4	BMPR1B	Homo sapiens bone morphogenetic protein receptor, type IB (BMPR1B), transcript variant 2, mRNA.
chr4	109667845	109667846	region_11455	0	+	chr4	109663201	109684235	Q8TBG4-2	uc010imc.3	uc010imc.3	AGXT2L1	Homo sapiens alanine-glyoxylate aminotransferase 2-like 1 (AGXT2L1), transcript variant 2, mRNA.
chr4	119202220	119202221	region_11482	0	+	chr4	119201192	119273922	P56730	uc003ica.2	uc003ica.2	PRSS12	Homo sapiens protease, serine, 12 (neurotrypsin, motopsin) (PRSS12), mRNA.
chr4	147629728	147629729	region_11587	0	+	chr4	147628178	147867034	Q8NA56	uc003ikw.4	uc003ikw.4	TTC29	Homo sapiens tetratricopeptide repeat domain 29 (TTC29), mRNA.
chr5	72863243	72863244	region_12005	0	+	chr5	72861597	72877794	Q8TED0	uc003kcw.1	uc003kcw.1	UTP15	Homo sapiens UTP15, U3 small nucleolar ribonucleoprotein, homolog (S. cerevisiae) (UTP15), mRNA.
chr5	75391797	75391798	region_12018	0	+	chr5	75379304	75621416	Q496J9	uc003kei.1	uc003kei.1	SV2C	Homo sapiens synaptic vesicle glycoprotein 2C (SV2C), mRNA.
chr5	134000057	134000058	region_12225	0	+	chr5	133984474	134029388	O95486-2	uc021ydr.1	uc021ydr.1	SEC24A	Homo sapiens SEC24 family, member A (S. cerevisiae) (SEC24A), transcript variant 2, mRNA.
chr5	141008203	141008204	region_12317	0	+	chr5	141000442	141014729	O15379	uc003lle.1	uc003lle.1	HDAC3	Homo sapiens histone deacetylase 3 (HDAC3), mRNA.
chr5	169675544	169675545	region_12463	0	+	chr5	169675087	169694264	E7ESF6	uc011des.1	uc011des.1	LCP2	Homo sapiens lymphocyte cytosolic protein 2 (SH2 domain containing leukocyte protein of 76kDa) (LCP2), mRNA.
chr5	171298001	171298002	region_12469	0	+	chr5	171288555	171423991	B4DH70	uc011dey.1	uc011dey.1	FBXW11	Homo sapiens F-box and WD repeat domain containing 11 (FBXW11), transcript variant 2, mRNA.
chr6	35461348	35461349	region_12735	0	+	chr6	35441373	35464861	Q99594	uc003oku.4	uc003oku.4	TEAD3	Homo sapiens TEA domain family member 3 (TEAD3), mRNA.
chr6	108618363	108618364	region_13050	0	+	chr6	108616097	108844251	Q8WV93	uc003psj.3	uc003psj.3	LACE1	Homo sapiens lactation elevated 1 (LACE1), mRNA.
chr7	6219308	6219309	region_13411	0	+	chr7	6201411	6312242	O43739-2	uc003spt.3	uc003spt.3	CYTH3	Homo sapiens cytohesin 3 (CYTH3), mRNA.
chr7	35851847	35851848	region_13546	0	+	chr7	35840595	35946715	Q16181	uc010kxc.3	uc010kxc.3	2020-09-07	Homo sapiens septin 7 (SEPT7), transcript variant 2, mRNA.
chr7	101009755	101009756	region_13882	0	+	chr7	101006121	101202304		uc031syp.1	uc031syp.1	COL26A1	Homo sapiens collagen, type XXVI, alpha 1 (COL26A1), mRNA.
chr7	139787721	139787722	region_14079	0	+	chr7	139784545	139819019		uc010lng.3	uc010lng.3	JHDM1D	Homo sapiens jumonji C domain containing histone demethylase 1 homolog D (S. cerevisiae) (JHDM1D), mRNA.
chr8	11385221	11385222	region_14240	0	+	chr8	11351520	11422108	P51451	uc003wty.3	uc003wty.3	BLK	Homo sapiens B lymphoid tyrosine kinase (BLK), mRNA.
chr8	38778420	38778421	region_14399	0	+	chr8	38758752	38831430	A8K727	uc003xmi.4	uc003xmi.4	PLEKHA2	Homo sapiens pleckstrin homology domain containing, family A (phosphoinositide binding specific) member 2 (PLEKHA2), mRNA.
chr8	56804002	56804003	region_14456	0	+	chr8	56792385	56925006	P07948-2	uc003xsl.4	uc003xsl.4	LYN	Homo sapiens v-yes-1 Yamaguchi sarcoma viral related oncogene homolog (LYN), transcript variant 2, mRNA.
chr8	103839704	103839705	region_14647	0	+	chr8	103838535	103876397	O14977	uc003ykx.3	uc003ykx.3	AZIN1	Homo sapiens antizyme inhibitor 1 (AZIN1), transcript variant 1, mRNA.
chr9	131943	131944	region_14800	0	+	chr9	121037	167605		uc010mgs.3	uc010mgs.3	CBWD1	Homo sapiens COBW domain containing 1 (CBWD1), transcript variant 1, mRNA.
chr9	35184616	35184617	region_14925	0	+	chr9	35161988	35370393	B4DL44	uc010mkl.1	uc010mkl.1	UNC13B	Homo sapiens unc-13 homolog B (C. elegans) (UNC13B), mRNA.
chr9	131104026	131104027	region_15324	0	+	chr9	131102838	131123749	Q6P1M0	uc004but.3	uc004but.3	SLC27A4	Homo sapiens solute carrier family 27 (fatty acid transporter), member 4 (SLC27A4), mRNA.
chrX	11788494	11788495	region_15465	0	+	chrX	11776277	11793872	Q8N5Y2	uc004cuw.3	uc004cuw.3	MSL3	Homo sapiens male-specific lethal 3 homolog (Drosophila) (MSL3), transcript variant 1, mRNA.
chrX	48322079	48322080	region_15619	0	+	chrX	48316926	48325880	Q8WUX1	uc004djk.4	uc004djk.4	SLC38A5	Homo sapiens solute carrier family 38, member 5 (SLC38A5), mRNA.
chrX	51549246	51549247	region_15655	0	+	chrX	51546154	51645450	Q9Y5V3	uc004dpm.3	uc004dpm.3	MAGED1	Homo sapiens melanoma antigen family D, 1 (MAGED1), transcript variant 3, mRNA.
chrX	107344497	107344498	region_15833	0	+	chrX	107334898	107397901	Q8WYN0	uc004enr.3	uc004enr.3	ATG4A	Homo sapiens autophagy related 4A, cysteine peptidase (ATG4A), transcript variant 1, mRNA.
chrX	152959029	152959030	region_16003	0	+	chrX	152953751	152962048	P48029	uc004fib.3	uc004fib.3	SLC6A8	Homo sapiens solute carrier family 6 (neurotransmitter transporter, creatine), member 8 (SLC6A8), transcript variant 1, mRNA.
chrX	154008201	154008202	region_16026	0	+	chrX	154006958	154033802	Q00013-2	uc011mzv.2	uc011mzv.2	MPP1	Homo sapiens membrane protein, palmitoylated 1, 55kDa (MPP1), transcript variant 4, mRNA.
chr12	112218242	112218243	SO_6812_SET2_REPL_SAMPLE3_R1_tag_uniq_bed_peak_81897	0	+	chr12	112204690	112247789	P05091	uc001tst.3	uc001tst.3	ALDH2	Homo sapiens aldehyde dehydrogenase 2 family (mitochondrial) (ALDH2), nuclear gene encoding mitochondrial protein, transcript variant 1, mRNA.
chr16	47192192	47192193	SO_6812_SET2_REPL_SAMPLE3_R1_tag_uniq_bed_peak_128719	0	+	chr16	47189297	47430131	Q8TB96	uc010vgg.2	uc010vgg.2	ITFG1	Homo sapiens integrin alpha FG-GAP repeat containing 1 (ITFG1), mRNA.
chr16	87441439	87441440	SO_6812_SET2_REPL_SAMPLE3_R1_tag_uniq_bed_peak_134070	0	+	chr16	87439851	87525460	Q8WYQ9	uc002fjz.1	uc002fjz.1	ZCCHC14	Homo sapiens zinc finger, CCHC domain containing 14 (ZCCHC14), mRNA.
chr17	78111152	78111153	SO_6812_SET2_REPL_SAMPLE3_R1_tag_uniq_bed_peak_142669	0	+	chr17	78109012	78120851	P38919	uc010wuc.2	uc010wuc.2	EIF4A3	Homo sapiens eukaryotic translation initiation factor 4A3 (EIF4A3), mRNA.
chr10	31614274	31614275	SO_6812_SET2_REPL_SAMPLE3_R1_tag_uniq_bed_peak_33660	0	+	chr10	31607423	31818742	P37275	uc001ivr.4	uc001ivr.4	ZEB1	Homo sapiens zinc finger E-box binding homeobox 1 (ZEB1), transcript variant 9, mRNA.
chr1	1727307	1727308	region_24	0	+	chr1	1716724	1822526	P62873	uc001aif.3	uc001aif.3	GNB1	Homo sapiens guanine nucleotide binding protein (G protein), beta polypeptide 1 (GNB1), mRNA.
chr1	21842209	21842210	region_182	0	+	chr1	21835857	21904905	P05186	uc001bet.3	uc001bet.3	ALPL	Homo sapiens alkaline phosphatase, liver/bone/kidney (ALPL), transcript variant 1, mRNA.
chr1	25953538	25953539	region_223	0	+	chr1	25943958	26111258	Q9NR34	uc001bkm.2	uc001bkm.2	MAN1C1	Homo sapiens mannosidase, alpha, class 1C, member 1 (MAN1C1), mRNA.
chr1	33563340	33563341	region_303	0	+	chr1	33546713	33585995	Q96A70	uc001bwr.3	uc001bwr.3	ADC	Homo sapiens arginine decarboxylase (ADC), mRNA.
chr1	57416210	57416211	region_507	0	+	chr1	57394882	57431688	NP_000057	uc001cyp.3	uc001cyp.3	C8B	Homo sapiens complement component 8, beta polypeptide (C8B), mRNA.
chr1	65261186	65261187	region_538	0	+	chr1	65210777	65298914	Q9HCJ3-2	uc001dbs.2	uc001dbs.2	RAVER2	Homo sapiens ribonucleoprotein, PTB-binding 2 (RAVER2), mRNA.
chr1	65741222	65741223	region_543	0	+	chr1	65720147	65858548	O75061	uc001dcc.1	uc001dcc.1	DNAJC6	Homo sapiens DnaJ (Hsp40) homolog, subfamily C, member 6 (DNAJC6), transcript variant 2, mRNA.
chr1	85123887	85123888	region_616	0	+	chr1	85109389	85136498	Q9Y2D8	uc001dkf.3	uc001dkf.3	SSX2IP	Homo sapiens synovial sarcoma, X breakpoint 2 interacting protein (SSX2IP), transcript variant 3, mRNA.
chr1	100740240	100740241	region_710	0	+	chr1	100731713	100758325	O00442-2	uc001dtd.3	uc001dtd.3	RTCA	Homo sapiens RNA 3'-terminal phosphate cyclase (RTCA), transcript variant 1, mRNA.
chr1	151586497	151586498	region_917	0	+	chr1	151584540	151671559	Q96L92-3	uc031ppc.1	uc031ppc.1	SNX27	Homo sapiens sorting nexin family member 27 (SNX27), mRNA.
chr1	157543662	157543663	region_1009	0	+	chr1	157543538	157567870	Q96PJ5	uc001fqw.3	uc001fqw.3	FCRL4	Homo sapiens Fc receptor-like 4 (FCRL4), mRNA.
chr1	183917791	183917792	region_1214	0	+	chr1	183898795	184006863	F5H3T5	uc010poj.1	uc010poj.1	COLGALT2	Homo sapiens collagen beta(1-O)galactosyltransferase 2 (COLGALT2), mRNA.
chr1	207283406	207283407	region_1348	0	+	chr1	207277606	207318317	P04003	uc001hfo.3	uc001hfo.3	C4BPA	Homo sapiens complement component 4 binding protein, alpha (C4BPA), mRNA.
chr10	6148561	6148562	region_1587	0	+	chr10	6130948	6159422	Q96I25	uc001ijb.3	uc001ijb.3	RBM17	Homo sapiens RNA binding motif protein 17 (RBM17), transcript variant 1, mRNA.
chr10	27453531	27453532	region_1686	0	+	chr10	27443752	27475848	Q96GX5-3	uc001itl.3	uc001itl.3	MASTL	Homo sapiens microtubule associated serine/threonine kinase-like (MASTL), transcript variant 2, mRNA.
chr10	132903495	132903496	region_2214	0	+	chr10	132890654	133109984	Q5VWI1	uc001lkp.3	uc001lkp.3	TCERG1L	Homo sapiens transcription elongation regulator 1-like (TCERG1L), mRNA.
chr11	8060091	8060092	region_2332	0	+	chr11	8040790	8127654	E9PQR4	uc010rbk.2	uc010rbk.2	TUB	Homo sapiens tubby homolog (mouse) (TUB), transcript variant 2, mRNA.
chr11	8433265	8433266	region_2336	0	+	chr11	8413417	8497371	Q9BYT3	uc001mgi.1	uc001mgi.1	STK33	Homo sapiens serine/threonine kinase 33 (STK33), mRNA.
chr11	22381723	22381724	region_2424	0	+	chr11	22359666	22401046	Q9P2U8	uc001mqk.3	uc001mqk.3	SLC17A6	Homo sapiens solute carrier family 17 (sodium-dependent inorganic phosphate cotransporter), member 6 (SLC17A6), mRNA.
chr11	46313543	46313544	region_2502	0	+	chr11	46299227	46342296	Q96BA8	uc021qik.1	uc021qik.1	CREB3L1	Homo sapiens cAMP responsive element binding protein 3-like 1 (CREB3L1), mRNA.
chr11	47186802	47186803	region_2513	0	+	chr11	47185848	47195391	B7Z9M7	uc010rha.2	uc010rha.2	ARFGAP2	Homo sapiens ADP-ribosylation factor GTPase activating protein 2 (ARFGAP2), transcript variant 2, mRNA.
chr11	61652388	61652389	region_2621	0	+	chr11	61640997	61659006	Q9Y5Q0	uc001nsm.3	uc001nsm.3	FADS3	Homo sapiens fatty acid desaturase 3 (FADS3), mRNA.
chr11	65784739	65784740	region_2685	0	+	chr11	65784222	65793988	Q8NEC5	uc001ogt.3	uc001ogt.3	CATSPER1	Homo sapiens cation channel, sperm associated 1 (CATSPER1), mRNA.
chr11	67851468	67851469	region_2708	0	+	chr11	67820325	67888858	P35790	uc001onj.3	uc001onj.3	CHKA	Homo sapiens choline kinase alpha (CHKA), transcript variant 1, mRNA.
chr11	83170964	83170965	region_2806	0	+	chr11	83166055	83393468	B5MCC5	uc010rsx.1	uc010rsx.1	DLG2	Homo sapiens discs, large homolog 2 (Drosophila) (DLG2), transcript variant 4, mRNA.
chr12	9711327	9711328	region_3187	0	+	chr12	9709909	9728864		uc001qwb.1	uc001qwb.1	BX647938	Homo sapiens mRNA; cDNA DKFZp686A1124 (from clone DKFZp686A1124).
chr12	66593631	66593632	region_3552	0	+	chr12	66582977	66648394	Q9Y616	uc001sth.3	uc001sth.3	IRAK3	Homo sapiens interleukin-1 receptor-associated kinase 3 (IRAK3), transcript variant 1, mRNA.
chr12	79286246	79286247	region_3609	0	+	chr12	79257772	79845788	P21579	uc001sys.3	uc001sys.3	SYT1	Homo sapiens synaptotagmin I (SYT1), transcript variant 2, mRNA.
chr12	93134771	93134772	region_3645	0	+	chr12	93130264	93165868	Q6ZR37	uc001tcj.2	uc001tcj.2	PLEKHG7	Homo sapiens pleckstrin homology domain containing, family G (with RhoGef domain) member 7 (PLEKHG7), mRNA.
chr13	38137048	38137049	region_4023	0	+	chr13	38136718	38154834	B4E3A7	uc010tet.2	uc010tet.2	POSTN	Homo sapiens periostin, osteoblast specific factor (POSTN), transcript variant 1, mRNA.
chr13	95229486	95229487	region_4198	0	+	chr13	95226307	95248511	O95455	uc001vlw.3	uc001vlw.3	TGDS	Homo sapiens TDP-glucose 4,6-dehydratase (TGDS), mRNA.
chr14	23533916	23533917	region_4353	0	+	chr14	23527773	23538826		uc001wio.4	uc001wio.4	ACIN1	Homo sapiens apoptotic chromatin condensation inducer 1 (ACIN1), transcript variant 4, mRNA.
chr14	53214474	53214475	region_4466	0	+	chr14	53196882	53241705	Q8WUJ0	uc010tqy.2	uc010tqy.2	STYX	Homo sapiens serine/threonine/tyrosine interacting protein (STYX), transcript variant 2, mRNA.
chr14	65019047	65019048	region_4536	0	+	chr14	65016619	65056096	Q96LQ0	uc001xhl.1	uc001xhl.1	PPP1R36	Homo sapiens protein phosphatase 1, regulatory subunit 36 (PPP1R36), mRNA.
chr14	73460460	73460461	region_4589	0	+	chr14	73436158	73493920	Q9HBF4	uc001xnm.3	uc001xnm.3	ZFYVE1	Homo sapiens zinc finger, FYVE domain containing 1 (ZFYVE1), transcript variant 1, mRNA.
chr14	77973471	77973472	region_4638	0	+	chr14	77972339	78083110	O15270	uc001xub.3	uc001xub.3	SPTLC2	Homo sapiens serine palmitoyltransferase, long chain base subunit 2 (SPTLC2), mRNA.
chr15	52879051	52879052	region_5015	0	+	chr15	52873517	52944237	Q32MH5-3	uc010ugf.2	uc010ugf.2	FAM214A	Homo sapiens family with sequence similarity 214, member A (FAM214A), mRNA.
chr15	59171808	59171809	region_5049	0	+	chr15	59171243	59186781	H7C3F4	uc002afn.3	uc002afn.3	SLTM	Homo sapiens SAFB-like, transcription modulator (SLTM), transcript variant 2, mRNA.
chr15	68904208	68904209	region_5124	0	+	chr15	68871307	69020144	Q9UQ03	uc002arj.4	uc002arj.4	CORO2B	Homo sapiens coronin, actin binding protein, 2B (CORO2B), transcript variant 1, mRNA.
chr15	79226906	79226907	region_5214	0	+	chr15	79214091	79237420	P09668	uc021srk.1	uc021srk.1	CTSH	Homo sapiens cathepsin H (CTSH), mRNA.
chr15	91452027	91452028	region_5310	0	+	chr15	91447075	91454632	P49641	uc010boa.3	uc010boa.3	MAN2A2	Homo sapiens mannosidase, alpha, class 2A, member 2 (MAN2A2), mRNA.
chr15	100111105	100111106	region_5347	0	+	chr15	100106132	100256629	Q02078-6	uc002bvg.3	uc002bvg.3	MEF2A	Homo sapiens myocyte enhancer factor 2A (MEF2A), transcript variant 5, mRNA.
chr16	621127	621128	region_5376	0	+	chr16	617031	634136	Q9BRB3-2	uc010bqw.3	uc010bqw.3	PIGQ	Homo sapiens phosphatidylinositol glycan anchor biosynthesis, class Q (PIGQ), transcript variant 2, mRNA.
chr16	84201656	84201657	region_5867	0	+	chr16	84178864	84211524	Q8NEP3	uc002fhl.4	uc002fhl.4	DNAAF1	Homo sapiens dynein, axonemal, assembly factor 1 (DNAAF1), mRNA.
chr16	85068382	85068383	region_5875	0	+	chr16	85061374	85127828	B4DSS5	uc010voj.2	uc010voj.2	KIAA0513	Homo sapiens KIAA0513 (KIAA0513), mRNA.
chr17	6594093	6594094	region_5995	0	+	chr17	6588038	6616740	Q86YT5	uc002gdj.3	uc002gdj.3	SLC13A5	Homo sapiens solute carrier family 13 (sodium-dependent citrate transporter), member 5 (SLC13A5), transcript variant 1, mRNA.
chr17	17126183	17126184	region_6093	0	+	chr17	17104308	17140502		uc010cpn.3	uc010cpn.3	PLD6	Homo sapiens phospholipase D family, member 6 (PLD6), nuclear gene encoding mitochondrial protein, mRNA.
chr17	17151415	17151416	region_6095	0	+	chr17	17149937	17184012	NP_001186054	uc010vwv.2	uc010vwv.2	COPS3	Homo sapiens COP9 signalosome subunit 3 (COPS3), transcript variant 2, mRNA.
chr17	30687942	30687943	region_6210	0	+	chr17	30677156	30697468	E1P660	uc002hhj.4	uc002hhj.4	ZNF207	Homo sapiens zinc finger protein 207 (ZNF207), transcript variant 3, mRNA.
chr17	38195848	38195849	region_6290	0	+	chr17	38175349	38209888		uc010wet.2	uc010wet.2	MED24	Homo sapiens mediator complex subunit 24 (MED24), transcript variant 1, mRNA.
chr17	40962629	40962630	region_6347	0	+	chr17	40962149	40976305	Q14457	uc002ibo.3	uc002ibo.3	BECN1	Homo sapiens beclin 1, autophagy related (BECN1), mRNA.
chr17	43513591	43513592	region_6392	0	+	chr17	43513265	43568146	Q9Y4G2	uc002ija.3	uc002ija.3	PLEKHM1	Homo sapiens pleckstrin homology domain containing, family M (with RUN domain) member 1 (PLEKHM1), transcript variant 1, mRNA.
chr17	72337480	72337481	region_6585	0	+	chr17	72322350	72347458	Q2TAC6-2	uc002jkj.2	uc002jkj.2	KIF19	Homo sapiens kinesin family member 19 (KIF19), mRNA.
chr17	75296109	75296110	region_6640	0	+	chr17	75277491	75496678	Q9UHD8	uc002jts.4	uc002jts.4	2020-09-09	Homo sapiens septin 9 (SEPT9), transcript variant 1, mRNA.
chr17	77937546	77937547	region_6655	0	+	chr17	77906141	78009657	Q8TBP0	uc002jxj.4	uc002jxj.4	TBC1D16	Homo sapiens TBC1 domain family, member 16 (TBC1D16), transcript variant 1, mRNA.
chr17	80380604	80380605	region_6683	0	+	chr17	80376251	80400516	Q8WVB3-2	uc002kev.4	uc002kev.4	HEXDC	Homo sapiens hexosaminidase (glycosyl hydrolase family 20, catalytic domain) containing (HEXDC), mRNA.
chr18	31171407	31171408	region_6816	0	+	chr18	31158540	31327399	Q9C0F0	uc010dmg.1	uc010dmg.1	ASXL3	Homo sapiens additional sex combs like 3 (Drosophila) (ASXL3), mRNA.
chr18	43665624	43665625	region_6854	0	+	chr18	43664109	43678319	NP_001244264	uc010dnl.2	uc010dnl.2	ATP5A1	Homo sapiens ATP synthase, H+ transporting, mitochondrial F1 complex, alpha subunit 1, cardiac muscle (ATP5A1), transcript variant 5, mRNA.
chr19	1962432	1962433	region_7007	0	+	chr19	1941160	1981336	P78368	uc002lul.4	uc002lul.4	CSNK1G2	Homo sapiens casein kinase 1, gamma 2 (CSNK1G2), mRNA.
chr19	2432739	2432740	region_7018	0	+	chr19	2428162	2456966	J9JID7	uc002lvy.4	uc002lvy.4	LMNB2	Homo sapiens lamin B2 (LMNB2), mRNA.
chr19	4979527	4979528	region_7061	0	+	chr19	4969123	5113351	O94953-2	uc010xil.1	uc010xil.1	KDM4B	Homo sapiens lysine (K)-specific demethylase 4B (KDM4B), mRNA.
chr19	8276441	8276442	region_7098	0	+	chr19	8274216	8327304	Q9HA82	uc002mjg.3	uc002mjg.3	CERS4	Homo sapiens ceramide synthase 4 (CERS4), mRNA.
chr19	19236344	19236345	region_7270	0	+	chr19	19230424	19249310	Q9NX61	uc002nlg.4	uc002nlg.4	TMEM161A	Homo sapiens transmembrane protein 161A (TMEM161A), transcript variant 1, mRNA.
chr19	34930905	34930906	region_7365	0	+	chr19	34919267	34955036	Q9UBT2	uc010xrx.1	uc010xrx.1	UBA2	Homo sapiens ubiquitin-like modifier activating enzyme 2 (UBA2), mRNA.
chr19	56168889	56168890	region_7814	0	+	chr19	56165415	56186082	P26368-2	uc002qlt.3	uc002qlt.3	U2AF2	Homo sapiens U2 small nuclear RNA auxiliary factor 2 (U2AF2), transcript variant 2, mRNA.
chr2	3416532	3416533	region_7902	0	+	chr2	3383445	3483342	Q8WVT3	uc002qxm.1	uc002qxm.1	TRAPPC12	Homo sapiens trafficking protein particle complex 12 (TRAPPC12), mRNA.
chr2	3717430	3717431	region_7905	0	+	chr2	3705785	3750260	NP_060906	uc010ewt.3	uc010ewt.3	ALLC	Homo sapiens allantoicase (ALLC), mRNA.
chr2	56094169	56094170	region_8145	0	+	chr2	56093096	56151298	Q12805	uc002rzi.3	uc002rzi.3	EFEMP1	Homo sapiens EGF containing fibulin-like extracellular matrix protein 1 (EFEMP1), transcript variant 2, mRNA.
chr2	85373519	85373520	region_8272	0	+	chr2	85360582	85537511	Q9HCS4	uc002soy.3	uc002soy.3	TCF7L1	Homo sapiens transcription factor 7-like 1 (T-cell specific, HMG-box) (TCF7L1), mRNA.
chr2	86338930	86338931	region_8281	0	+	chr2	86333304	86354428		uc010ytc.1	uc010ytc.1	PTCD3	Homo sapiens pentatricopeptide repeat domain 3 (PTCD3), nuclear gene encoding mitochondrial protein, mRNA.
chr2	158595683	158595684	region_8580	0	+	chr2	158592957	158694790	Q04771	uc002tzm.3	uc002tzm.3	ACVR1	Homo sapiens activin A receptor, type I (ACVR1), transcript variant 2, mRNA.
chr2	170342549	170342550	region_8635	0	+	chr2	170336005	170363165	Q8N3I7	uc002uet.3	uc002uet.3	BBS5	Homo sapiens Bardet-Biedl syndrome 5 (BBS5), mRNA.
chr2	173430028	173430029	region_8664	0	+	chr2	173420100	173460751	Q15118	uc010zdz.1	uc010zdz.1	PDK1	Homo sapiens pyruvate dehydrogenase kinase, isozyme 1 (PDK1), nuclear gene encoding mitochondrial protein, mRNA.
chr2	207519325	207519326	region_8826	0	+	chr2	207516344	207583120	A2CJ06	uc002vbr.1	uc002vbr.1	DYTN	Homo sapiens dystrotelin (DYTN), mRNA.
chr20	34563470	34563471	region_9257	0	+	chr20	34556528	34618622	Q96M20-2	uc002xer.1	uc002xer.1	CNBD2	Homo sapiens cyclic nucleotide binding domain containing 2 (CNBD2), transcript variant 1, mRNA.
chr21	39746920	39746921	region_9586	0	+	chr21	39739182	40033704	P11308-5	uc021wjd.1	uc021wjd.1	ERG	Homo sapiens v-ets erythroblastosis virus E26 oncogene homolog (avian) (ERG), transcript variant 7, mRNA.
chr22	24634481	24634482	region_9741	0	+	chr22	24615621	24641110	P36269-3	uc002zzp.4	uc002zzp.4	GGT5	Homo sapiens gamma-glutamyltransferase 5 (GGT5), transcript variant 1, mRNA.
chr22	39112779	39112780	region_9867	0	+	chr22	39101806	39129592	O00178	uc003awg.3	uc003awg.3	GTPBP1	Homo sapiens GTP binding protein 1 (GTPBP1), mRNA.
chr22	40821131	40821132	region_9889	0	+	chr22	40806291	40859438	Q969V6	uc003ayv.1	uc003ayv.1	MKL1	Homo sapiens megakaryoblastic leukemia (translocation) 1 (MKL1), mRNA.
chr22	50501206	50501207	region_9977	0	+	chr22	50497819	50523781	Q15049	uc003bjg.1	uc003bjg.1	MLC1	Homo sapiens megalencephalic leukoencephalopathy with subcortical cysts 1 (MLC1), transcript variant 2, mRNA.
chr22	50555101	50555102	region_9978	0	+	chr22	50552036	50581881	B7Z893	uc011arq.1	uc011arq.1	MOV10L1	Homo sapiens Mov10l1, Moloney leukemia virus 10-like 1, homolog (mouse) (MOV10L1), transcript variant 2, mRNA.
chr3	24161397	24161398	region_10101	0	+	chr3	24158644	24536313	P10828	uc003ccz.4	uc003ccz.4	THRB	Homo sapiens thyroid hormone receptor, beta (THRB), transcript variant 4, mRNA.
chr3	132385234	132385235	region_10639	0	+	chr3	132373289	132396944	NP_938143	uc010htr.3	uc010htr.3	UBA5	Homo sapiens ubiquitin-like modifier activating enzyme 5 (UBA5), transcript variant 2, mRNA.
chr3	134214879	134214880	region_10652	0	+	chr3	134204574	134283870	Q96MT8-3	uc003eql.1	uc003eql.1	CEP63	Homo sapiens centrosomal protein 63kDa (CEP63), transcript variant 3, mRNA.
chr4	26322958	26322959	region_11114	0	+	chr4	26321331	26436752	Q06330	uc003grx.2	uc003grx.2	RBPJ	Homo sapiens recombination signal binding protein for immunoglobulin kappa J region (RBPJ), transcript variant 1, mRNA.
chr4	54248013	54248014	region_11199	0	+	chr4	54243819	54294385	Q6UN15-4	uc003gzx.4	uc003gzx.4	FIP1L1	Homo sapiens FIP1 like 1 (S. cerevisiae) (FIP1L1), transcript variant 2, mRNA.
chr4	77879781	77879782	region_11317	0	+	chr4	77870894	77952123	Q9NVA2-2	uc010ijh.1	uc010ijh.1	2020-09-11	Homo sapiens septin 11 (SEPT11), mRNA.
chr4	78634644	78634645	region_11322	0	+	chr4	78634540	78740522	Q96LI5	uc011ccd.2	uc011ccd.2	CNOT6L	Homo sapiens CCR4-NOT transcription complex, subunit 6-like (CNOT6L), mRNA.
chr4	106303865	106303866	region_11437	0	+	chr4	106290233	106395227	Q9H2U2	uc003hxl.3	uc003hxl.3	PPA2	Homo sapiens pyrophosphatase (inorganic) 2 (PPA2), nuclear gene encoding mitochondrial protein, transcript variant 1, mRNA.
chr4	174097334	174097335	region_11672	0	+	chr4	174089903	174245118	Q86SF2	uc003isz.4	uc003isz.4	GALNT7	Homo sapiens UDP-N-acetyl-alpha-D-galactosamine:polypeptide N-acetylgalactosaminyltransferase 7 (GalNAc-T7) (GALNT7), mRNA.
chr4	175204966	175204967	region_11678	0	+	chr4	175204827	175241482	Q9C0F1	uc003itr.3	uc003itr.3	CEP44	Homo sapiens centrosomal protein 44kDa (CEP44), transcript variant 1, mRNA.
chr5	61686554	61686555	region_11947	0	+	chr5	61684350	61699728	Q9UNQ2	uc003jta.3	uc003jta.3	DIMT1	Homo sapiens DIM1 dimethyladenosine transferase 1 homolog (S. cerevisiae) (DIMT1), mRNA.
chr6	36100411	36100412	region_12745	0	+	chr6	36098260	36112301	O15264	uc003ols.4	uc003ols.4	MAPK13	Homo sapiens mitogen-activated protein kinase 13 (MAPK13), transcript variant 1, mRNA.
chr6	53906758	53906759	region_12895	0	+	chr6	53883713	54082882	D6RE05	uc003pcf.2	uc003pcf.2	MLIP	Homo sapiens muscular LMNA-interacting protein (MLIP), mRNA.
chr6	99855968	99855969	region_13017	0	+	chr6	99847840	99873207	Q8TF01	uc003ppo.4	uc003ppo.4	PNISR	Homo sapiens PNN-interacting serine/arginine-rich protein (PNISR), transcript variant 1, mRNA.
chr7	51115671	51115672	region_13621	0	+	chr7	51083908	51258775	J3KR05	uc003tpp.4	uc003tpp.4	COBL	Homo sapiens cordon-bleu WH2 repeat protein (COBL), mRNA.
chr7	100155696	100155697	region_13867	0	+	chr7	100136833	100165843	O95081	uc003uvf.3	uc003uvf.3	AGFG2	Homo sapiens ArfGAP with FG repeats 2 (AGFG2), mRNA.
chr7	135048387	135048388	region_14050	0	+	chr7	135046546	135194875	F8VQP3	uc011kpy.2	uc011kpy.2	CNOT4	Homo sapiens CCR4-NOT transcription complex, subunit 4 (CNOT4), transcript variant 6, mRNA.
chr7	138290257	138290258	region_14063	0	+	chr7	138279029	138348969	Q8N434-2	uc003vue.3	uc003vue.3	SVOPL	Homo sapiens SVOP-like (SVOPL), transcript variant 2, mRNA.
chr7	139724060	139724061	region_14078	0	+	chr7	139723548	139763521	Q9H0J9	uc003vvl.1	uc003vvl.1	PARP12	Homo sapiens poly (ADP-ribose) polymerase family, member 12 (PARP12), mRNA.
chr7	141425929	141425930	region_14088	0	+	chr7	141408152	141431071	P0C1S8	uc003vwn.2	uc003vwn.2	WEE2	Homo sapiens WEE1 homolog 2 (S. pombe) (WEE2), mRNA.
chr7	144057094	144057095	region_14129	0	+	chr7	144052488	144073298	Q12774	uc003wek.3	uc003wek.3	ARHGEF5	Homo sapiens Rho guanine nucleotide exchange factor (GEF) 5 (ARHGEF5), mRNA.
chr8	17359311	17359312	region_14270	0	+	chr8	17354596	17428077	P52569	uc011kyc.2	uc011kyc.2	SLC7A2	Homo sapiens solute carrier family 7 (cationic amino acid transporter, y+ system), member 2 (SLC7A2), transcript variant 2, mRNA.
chr8	95893841	95893842	region_14608	0	+	chr8	95892452	95907482	O96020	uc003yhc.3	uc003yhc.3	CCNE2	Homo sapiens cyclin E2 (CCNE2), mRNA.
chr8	98662012	98662013	region_14619	0	+	chr8	98656406	98742488	Q86UE4	uc003yhz.3	uc003yhz.3	MTDH	Homo sapiens metadherin (MTDH), mRNA.
chr9	36242587	36242588	region_14942	0	+	chr9	36214438	36258496	Q9Y223	uc010mlh.3	uc010mlh.3	GNE	Homo sapiens glucosamine (UDP-N-acetyl)-2-epimerase/N-acetylmannosamine kinase (GNE), transcript variant 2, mRNA.
chr9	91621742	91621743	region_15071	0	+	chr9	91620685	91793682	Q92529	uc004aqf.2	uc004aqf.2	SHC3	Homo sapiens SHC (Src homology 2 domain containing) transforming protein 3 (SHC3), mRNA.
chr9	98647005	98647006	region_15111	0	+	chr9	98637899	98717204		uc010mrx.1	uc010mrx.1	ERCC6L2	Homo sapiens excision repair cross-complementing rodent repair deficiency, complementation group 6-like 2 (ERCC6L2), mRNA.
chr9	100895669	100895670	region_15140	0	+	chr9	100883256	100935174	Q92828	uc004ayl.3	uc004ayl.3	CORO2A	Homo sapiens coronin, actin binding protein, 2A (CORO2A), transcript variant 1, mRNA.
chr9	102742743	102742744	region_15153	0	+	chr9	102741462	102861330	Q9BS26	uc004bam.3	uc004bam.3	ERP44	Homo sapiens endoplasmic reticulum protein 44 (ERP44), mRNA.
chrX	24081120	24081121	region_15539	0	+	chrX	24073064	24096927	P41091	uc004dbc.3	uc004dbc.3	EIF2S3	Homo sapiens eukaryotic translation initiation factor 2, subunit 3 gamma, 52kDa (EIF2S3), mRNA.
chrX	129155296	129155297	region_15899	0	+	chrX	129139163	129192058	NP_068765	uc022cdu.1	uc022cdu.1	BCORL1	Homo sapiens BCL6 corepressor-like 1 (BCORL1), mRNA.
chrY	24508252	24508253	region_16044	0	+	chrY	24455005	24564028	Q15415	uc004fvd.3	uc004fvd.3	RBMY1F	Homo sapiens RNA binding motif protein, Y-linked, family 1, member F (RBMY1F), mRNA.
chr1	40323020	40323021	region_359	0	+	chr1	40306705	40349177	Q9H3H1	uc021olz.1	uc021olz.1	TRIT1	Homo sapiens tRNA isopentenyltransferase 1 (TRIT1), mRNA.
chr1	43826601	43826602	region_394	0	+	chr1	43824625	43828873	Q12834	uc001cix.3	uc001cix.3	CDC20	Homo sapiens cell division cycle 20 (CDC20), mRNA.
chr1	47608142	47608143	region_441	0	+	chr1	47603106	47613153	Q5TCH4	uc009vyo.3	uc009vyo.3	CYP4A22	Homo sapiens cytochrome P450, family 4, subfamily A, polypeptide 22 (CYP4A22), mRNA.
chr1	53398364	53398365	region_475	0	+	chr1	53392900	53461672	P22307-3	uc001cuq.2	uc001cuq.2	SCP2	Homo sapiens sterol carrier protein 2 (SCP2), transcript variant 2, mRNA.
chr1	63273748	63273749	region_527	0	+	chr1	63249776	63330941	Q96DT6	uc001dat.3	uc001dat.3	ATG4C	Homo sapiens autophagy related 4C, cysteine peptidase (ATG4C), transcript variant 2, mRNA.
chr1	89521851	89521852	region_643	0	+	chr1	89517986	89531043	P32455	uc001dmx.2	uc001dmx.2	GBP1	Homo sapiens guanylate binding protein 1, interferon-inducible (GBP1), mRNA.
chr1	100618392	100618393	region_708	0	+	chr1	100614003	100643829	Q96DD0-2	uc001dsy.2	uc001dsy.2	LRRC39	Homo sapiens leucine rich repeat containing 39 (LRRC39), transcript variant 1, mRNA.
chr1	109109059	109109060	region_733	0	+	chr1	109102970	109181949	Q5T8I3	uc010ouy.2	uc010ouy.2	FAM102B	Homo sapiens family with sequence similarity 102, member B (FAM102B), mRNA.
chr1	154920252	154920253	region_967	0	+	chr1	154916558	154928567	Q96AQ6	uc001ffr.3	uc001ffr.3	PBXIP1	Homo sapiens pre-B-cell leukemia homeobox interacting protein 1 (PBXIP1), mRNA.
chr1	160164212	160164213	region_1038	0	+	chr1	160160284	160171676	P31415	uc010pja.2	uc010pja.2	CASQ1	Homo sapiens calsequestrin 1 (fast-twitch, skeletal muscle) (CASQ1), nuclear gene encoding mitochondrial protein, mRNA.
chr1	165407914	165407915	region_1085	0	+	chr1	165370158	165414592	NP_001243499	uc021pea.1	uc021pea.1	RXRG	Homo sapiens retinoid X receptor, gamma (RXRG), transcript variant 3, mRNA.
chr1	201966470	201966471	region_1284	0	+	chr1	201951765	201975275	Q9H4A4	uc001gxd.3	uc001gxd.3	RNPEP	Homo sapiens arginyl aminopeptidase (aminopeptidase B) (RNPEP), mRNA.
chr1	205768375	205768376	region_1329	0	+	chr1	205758220	205782161	Q8IVJ1	uc001hdh.1	uc001hdh.1	SLC41A1	Homo sapiens solute carrier family 41, member 1 (SLC41A1), mRNA.
chr1	207117316	207117317	region_1343	0	+	chr1	207101866	207119811	P01833	uc001hez.3	uc001hez.3	PIGR	Homo sapiens polymeric immunoglobulin receptor (PIGR), mRNA.
chr1	207501880	207501881	region_1349	0	+	chr1	207494816	207534311	P08174-2	uc001hfr.4	uc001hfr.4	CD55	Homo sapiens CD55 molecule, decay accelerating factor for complement (Cromer blood group) (CD55), transcript variant 2, mRNA.
chr1	210869374	210869375	region_1366	0	+	chr1	210851656	211307457	O95259	uc001hib.2	uc001hib.2	KCNH1	Homo sapiens potassium voltage-gated channel, subfamily H (eag-related), member 1 (KCNH1), transcript variant 1, mRNA.
chr1	247581129	247581130	region_1544	0	+	chr1	247579457	247612406	Q96P20	uc001icr.3	uc001icr.3	NLRP3	Homo sapiens NLR family, pyrin domain containing 3 (NLRP3), transcript variant 3, mRNA.
chr10	5838820	5838821	region_1583	0	+	chr10	5807185	5855512	P50395	uc001iil.4	uc001iil.4	GDI2	Homo sapiens GDP dissociation inhibitor 2 (GDI2), transcript variant 1, mRNA.
chr10	18839594	18839595	region_1652	0	+	chr10	18834263	18940550	Q8TEA1	uc010qcp.1	uc010qcp.1	NSUN6	Homo sapiens NOP2/Sun domain family, member 6 (NSUN6), mRNA.
chr10	52069279	52069280	region_1804	0	+	chr10	52065344	52383737	NP_671512	uc001jje.3	uc001jje.3	SGMS1	Homo sapiens sphingomyelin synthase 1 (SGMS1), mRNA.
chr10	72531138	72531139	region_1864	0	+	chr10	72530994	72545157	NP_689923	uc001jrj.1	uc001jrj.1	TBATA	Homo sapiens thymus, brain and testes associated (TBATA), mRNA.
chr10	90350309	90350310	region_1954	0	+	chr10	90346518	90366733	Q5W064	uc001kff.3	uc001kff.3	LIPJ	Homo sapiens lipase, family member J (LIPJ), mRNA.
chr10	101917079	101917080	region_2055	0	+	chr10	101909846	101945734	D3DR65	uc001kqn.4	uc001kqn.4	ERLIN1	Homo sapiens ER lipid raft associated 1 (ERLIN1), mRNA.
chr10	102557794	102557795	region_2063	0	+	chr10	102505467	102589698	NP_003981	uc001krk.4	uc001krk.4	PAX2	Homo sapiens paired box 2 (PAX2), transcript variant e, mRNA.
chr10	103869434	103869435	region_2072	0	+	chr10	103867324	103874723	NP_003884	uc001kuk.4	uc001kuk.4	LDB1	Homo sapiens LIM domain binding 1 (LDB1), transcript variant 3, mRNA.
chr11	58354707	58354708	region_2567	0	+	chr11	58346586	58389023	Q96JP5	uc001nmx.4	uc001nmx.4	ZFP91	Homo sapiens ZFP91 zinc finger protein (ZFP91), transcript variant 1, mRNA.
chr11	89941392	89941393	region_2834	0	+	chr11	89933596	89956532	Q9UHD1	uc001pdg.2	uc001pdg.2	CHORDC1	Homo sapiens cysteine and histidine-rich domain (CHORD) containing 1 (CHORDC1), transcript variant 1, mRNA.
chr11	105505202	105505203	region_2898	0	+	chr11	105480799	105784231	P48058-2	uc001piu.1	uc001piu.1	GRIA4	Homo sapiens glutamate receptor, ionotropic, AMPA 4 (GRIA4), transcript variant 3, mRNA.
chr11	125827884	125827885	region_3047	0	+	chr11	125826712	125874340	E9PN78	uc001qdb.4	uc001qdb.4	CDON	Homo sapiens cell adhesion associated, oncogene regulated (CDON), transcript variant 2, mRNA.
chr11	126244573	126244574	region_3054	0	+	chr11	126225539	126284536	Q11206	uc001qds.3	uc001qds.3	ST3GAL4	Homo sapiens ST3 beta-galactoside alpha-2,3-sialyltransferase 4 (ST3GAL4), transcript variant 2, mRNA.
chr12	4838528	4838529	region_3127	0	+	chr12	4829751	4881892	Q9NY28	uc001qne.1	uc001qne.1	GALNT8	Homo sapiens UDP-N-acetyl-alpha-D-galactosamine:polypeptide N-acetylgalactosaminyltransferase 8 (GalNAc-T8) (GALNT8), mRNA.
chr12	69226634	69226635	region_3565	0	+	chr12	69201970	69239320	Q00987-11	uc001sui.4	uc001sui.4	MDM2	Homo sapiens MDM2 oncogene, E3 ubiquitin protein ligase (MDM2), transcript variant 1, mRNA.
chr12	72241859	72241860	region_3587	0	+	chr12	72233486	72291721	C9JA93	uc009zrv.2	uc009zrv.2	TBC1D15	Homo sapiens TBC1 domain family, member 15 (TBC1D15), transcript variant 3, mRNA.
chr12	100602397	100602398	region_3684	0	+	chr12	100593864	100618202	Q9GZN1	uc001thc.2	uc001thc.2	ACTR6	Homo sapiens ARP6 actin-related protein 6 homolog (yeast) (ACTR6), transcript variant 1, mRNA.
chr13	37582229	37582230	region_4020	0	+	chr13	37574677	37582972		uc001uvz.2	uc001uvz.2	EXOSC8	Homo sapiens exosome component 8 (EXOSC8), mRNA.
chr13	51499685	51499686	region_4109	0	+	chr13	51483813	51530901	Q5TBB1	uc001vfa.4	uc001vfa.4	RNASEH2B	Homo sapiens ribonuclease H2, subunit B (RNASEH2B), transcript variant 1, mRNA.
chr13	70276886	70276887	region_4148	0	+	chr13	70274724	70682625	Q9NR64	uc001vip.3	uc001vip.3	KLHL1	Homo sapiens kelch-like family member 1 (KLHL1), mRNA.
chr14	50122822	50122823	region_4438	0	+	chr14	50110269	50131392	NP_001184259	uc010ann.3	uc010ann.3	POLE2	Homo sapiens polymerase (DNA directed), epsilon 2, accessory subunit (POLE2), transcript variant 2, mRNA.
chr14	65889788	65889789	region_4545	0	+	chr14	65877309	66210839	Q9BYC5	uc001xin.3	uc001xin.3	FUT8	Homo sapiens fucosyltransferase 8 (alpha (1,6) fucosyltransferase) (FUT8), transcript variant 1, mRNA.
chr14	66984393	66984394	region_4548	0	+	chr14	66974124	67525733	G3V582	uc001xiw.3	uc001xiw.3	GPHN	Homo sapiens gephyrin (GPHN), transcript variant 1, mRNA.
chr14	73094014	73094015	region_4587	0	+	chr14	73086003	73360809	Q92784	uc001xnc.2	uc001xnc.2	DPF3	Homo sapiens D4, zinc and double PHD fingers, family 3 (DPF3), mRNA.
chr14	79212900	79212901	region_4643	0	+	chr14	79081274	79454642	Q9Y4C0-4	uc010asv.1	uc010asv.1	NRXN3	Homo sapiens neurexin 3 (NRXN3), transcript variant 1, mRNA.
chr14	92351929	92351930	region_4679	0	+	chr14	92335754	92413117	G3V4U0	uc010aud.3	uc010aud.3	FBLN5	Homo sapiens fibulin 5 (FBLN5), mRNA.
chr14	100225785	100225786	region_4726	0	+	chr14	100204068	100375816	G3V3N9	uc010avt.1	uc010avt.1	EML1	Homo sapiens echinoderm microtubule associated protein like 1 (EML1), transcript variant 2, mRNA.
chr14	100805791	100805792	region_4729	0	+	chr14	100800124	100841927	P23381	uc001yhh.1	uc001yhh.1	WARS	Homo sapiens tryptophanyl-tRNA synthetase (WARS), transcript variant 1, mRNA.
chr15	41642121	41642122	region_4908	0	+	chr15	41624891	41673248	Q9BXS6-2	uc001znr.4	uc001znr.4	NUSAP1	Homo sapiens nucleolar and spindle associated protein 1 (NUSAP1), transcript variant 2, mRNA.
chr15	43926099	43926100	region_4944	0	+	chr15	43922771	43940261		uc010bdm.3	uc010bdm.3	CATSPER2	Homo sapiens cation channel, sperm associated 2 (CATSPER2), transcript variant 1, mRNA.
chr15	66685815	66685816	region_5105	0	+	chr15	66679210	66783882	Q02750	uc010bhq.3	uc010bhq.3	MAP2K1	Homo sapiens mitogen-activated protein kinase kinase 1 (MAP2K1), mRNA.
chr16	3577187	3577188	region_5425	0	+	chr16	3550944	3586825	I3L3S9	uc002cvj.2	uc002cvj.2	CLUAP1	Homo sapiens clusterin associated protein 1 (CLUAP1), transcript variant 1, mRNA.
chr16	4016510	4016511	region_5429	0	+	chr16	4012649	4166186	O60503	uc002cvx.3	uc002cvx.3	ADCY9	Homo sapiens adenylate cyclase 9 (ADCY9), mRNA.
chr16	20348579	20348580	region_5517	0	+	chr16	20344372	20364037	P07911	uc002dgz.3	uc002dgz.3	UMOD	Homo sapiens uromodulin (UMOD), transcript variant 1, mRNA.
chr16	27326825	27326826	region_5576	0	+	chr16	27325229	27376099	B4E076	uc002dop.5	uc002dop.5	IL4R	Homo sapiens interleukin 4 receptor (IL4R), transcript variant 4, mRNA.
chr16	28862344	28862345	region_5591	0	+	chr16	28858009	28885534	Q9NRF2	uc002dri.3	uc002dri.3	SH2B1	Homo sapiens SH2B adaptor protein 1 (SH2B1), transcript variant 1, mRNA.
chr16	67441513	67441514	region_5751	0	+	chr16	67428321	67450339	Q8WTX9	uc010vjm.2	uc010vjm.2	ZDHHC1	Homo sapiens zinc finger, DHHC-type containing 1 (ZDHHC1), mRNA.
chr16	74707467	74707468	region_5825	0	+	chr16	74705752	74734789	Q8NB16	uc002fdb.2	uc002fdb.2	MLKL	Homo sapiens mixed lineage kinase domain-like (MLKL), transcript variant 1, mRNA.
chr17	20362367	20362368	region_6139	0	+	chr17	20353175	20370848	Q3B8N2-2	uc002gwz.1	uc002gwz.1	LGALS9B	Homo sapiens lectin, galactoside-binding, soluble, 9B (LGALS9B), mRNA.
chr17	26893568	26893569	region_6166	0	+	chr17	26880405	26898496	Q96S52-2	uc002hbn.2	uc002hbn.2	PIGS	Homo sapiens phosphatidylinositol glycan anchor biosynthesis, class S (PIGS), mRNA.
chr17	27213277	27213278	region_6175	0	+	chr17	27206356	27224715	Q14254	uc002hdc.3	uc002hdc.3	FLOT2	Homo sapiens flotillin 2 (FLOT2), mRNA.
chr17	28268630	28268631	region_6187	0	+	chr17	28256873	28383174	F5GYL2	uc010wbi.1	uc010wbi.1	EFCAB5	Homo sapiens EF-hand calcium binding domain 5 (EFCAB5), transcript variant 2, mRNA.
chr17	36891828	36891829	region_6265	0	+	chr17	36890149	36904561	P35227	uc002hqp.1	uc002hqp.1	PCGF2	Homo sapiens polycomb group ring finger 2 (PCGF2), mRNA.
chr17	37369634	37369635	region_6278	0	+	chr17	37366788	37382040	Q6ZMT1	uc002hrs.3	uc002hrs.3	STAC2	Homo sapiens SH3 and cysteine rich domain 2 (STAC2), mRNA.
chr17	39882882	39882883	region_6328	0	+	chr17	39878890	39890898	P54257-2	uc002hxn.1	uc002hxn.1	HAP1	Homo sapiens huntingtin-associated protein 1 (HAP1), transcript variant 2, mRNA.
chr17	40107515	40107516	region_6332	0	+	chr17	40086887	40117668	Q96NG3	uc002hyj.4	uc002hyj.4	TTC25	Homo sapiens tetratricopeptide repeat domain 25 (TTC25), mRNA.
chr17	48429822	48429823	region_6439	0	+	chr17	48423392	48438512	Q9H1B5	uc002iqo.3	uc002iqo.3	XYLT2	Homo sapiens xylosyltransferase II (XYLT2), mRNA.
chr17	65339787	65339788	region_6550	0	+	chr17	65336618	65362721	O00232	uc002jfy.3	uc002jfy.3	PSMD12	Homo sapiens proteasome (prosome, macropain) 26S subunit, non-ATPase, 12 (PSMD12), transcript variant 1, mRNA.
chr18	47794142	47794143	region_6876	0	+	chr18	47793251	47803368	Q59EP6	uc002lef.3	uc002lef.3	MBD1	Homo sapiens methyl-CpG binding domain protein 1 (MBD1), transcript variant 10, mRNA.
chr19	4014053	4014054	region_7042	0	+	chr19	4007748	4038067	Q8N2W9	uc002lzg.3	uc002lzg.3	PIAS4	Homo sapiens protein inhibitor of activated STAT, 4 (PIAS4), mRNA.
chr19	4456282	4456283	region_7053	0	+	chr19	4445002	4457791	Q9BZV1	uc002man.2	uc002man.2	UBXN6	Homo sapiens UBX domain protein 6 (UBXN6), transcript variant 1, mRNA.
chr19	7973608	7973609	region_7094	0	+	chr19	7968764	7977381	O14733-4	uc002miv.2	uc002miv.2	MAP2K7	Homo sapiens mitogen-activated protein kinase kinase 7 (MAP2K7), mRNA.
chr19	11312046	11312047	region_7140	0	+	chr19	11309968	11319779		uc002mqr.5	uc002mqr.5	DOCK6	Homo sapiens dedicator of cytokinesis 6 (DOCK6), mRNA.
chr19	18073267	18073268	region_7248	0	+	chr19	18062110	18109930	Q92952	uc002nht.3	uc002nht.3	KCNN1	Homo sapiens potassium intermediate/small conductance calcium-activated channel, subfamily N, member 1 (KCNN1), mRNA.
chr19	30416014	30416015	region_7339	0	+	chr19	30414550	30507519	H7BY42	uc002nsq.3	uc002nsq.3	URI1	Homo sapiens URI1, prefoldin-like chaperone (URI1), transcript variant 3, mRNA.
chr19	34676940	34676941	region_7361	0	+	chr19	34663351	34720420	Q8ND56	uc002nvb.4	uc002nvb.4	LSM14A	Homo sapiens LSM14A, SCD6 homolog A (S. cerevisiae) (LSM14A), transcript variant 1, mRNA.
chr19	35497087	35497088	region_7375	0	+	chr19	35485687	35505291	B3KUH3	uc002nxi.1	uc002nxi.1	GRAMD1A	Homo sapiens GRAM domain containing 1A (GRAMD1A), transcript variant 1, mRNA.
chr19	49604272	49604273	region_7660	0	+	chr19	49588464	49611863	NP_003080	uc002pmh.3	uc002pmh.3	SNRNP70	Homo sapiens small nuclear ribonucleoprotein 70kDa (U1) (SNRNP70), mRNA.
chr2	3195261	3195262	region_7901	0	+	chr2	3192740	3323445		uc002qxi.2	uc002qxi.2	TSSC1	Homo sapiens tumor suppressing subtransferable candidate 1 (TSSC1), mRNA.
chr2	24303039	24303040	region_7971	0	+	chr2	24299727	24392507	B5MD07	uc002rew.3	uc002rew.3	FAM228B	Homo sapiens family with sequence similarity 228, member B (FAM228B), mRNA.
chr2	74823790	74823791	region_8250	0	+	chr2	74785009	74875164	Q8TC57	uc002smy.3	uc002smy.3	M1AP	Homo sapiens meiosis 1 associated protein (M1AP), mRNA.
chr2	97565165	97565166	region_8338	0	+	chr2	97541618	97617238	B3KV66	uc002sxk.4	uc002sxk.4	FAM178B	Homo sapiens family with sequence similarity 178, member B (FAM178B), transcript variant A, mRNA.
chr2	165757693	165757694	region_8613	0	+	chr2	165754708	165812035	Q08AI6	uc002ucw.2	uc002ucw.2	SLC38A11	Homo sapiens solute carrier family 38, member 11 (SLC38A11), transcript variant 1, mRNA.
chr2	231117016	231117017	region_8937	0	+	chr2	231090444	231120247	Q13342-2	uc002vqk.2	uc002vqk.2	SP140	Homo sapiens SP140 nuclear body protein (SP140), transcript variant 1, mRNA.
chr20	4790470	4790471	region_9086	0	+	chr20	4760668	4795769	P50749	uc002wld.3	uc002wld.3	RASSF2	Homo sapiens Ras association (RalGDS/AF-6) domain family member 2 (RASSF2), transcript variant 2, mRNA.
chr20	10019237	10019238	region_9110	0	+	chr20	10015696	10037407	Q9NU02	uc002wno.3	uc002wno.3	ANKEF1	Homo sapiens ankyrin repeat and EF-hand domain containing 1 (ANKEF1), transcript variant 1, mRNA.
chr20	31090073	31090074	region_9208	0	+	chr20	31030861	31172875	NP_001243727	uc031rss.1	uc031rss.1	C20orf112	Homo sapiens chromosome 20 open reading frame 112 (C20orf112), transcript variant 1, mRNA.
chr20	33531945	33531946	region_9238	0	+	chr20	33516235	33534532	P48637	uc010zun.2	uc010zun.2	GSS	Homo sapiens glutathione synthetase (GSS), mRNA.
chr20	33598547	33598548	region_9240	0	+	chr20	33590206	33623111	B4DW48	uc010zuq.2	uc010zuq.2	TRPC4AP	Homo sapiens transient receptor potential cation channel, subfamily C, member 4 associated protein (TRPC4AP), transcript variant 2, mRNA.
chr20	54951010	54951011	region_9387	0	+	chr20	54944444	54967351	NP_940839	uc002xxd.1	uc002xxd.1	AURKA	Homo sapiens aurora kinase A (AURKA), transcript variant 1, mRNA.
chr21	45146969	45146970	region_9627	0	+	chr21	45138977	45182188	O00764	uc002zdm.4	uc002zdm.4	PDXK	Homo sapiens pyridoxal (pyridoxine, vitamin B6) kinase (PDXK), mRNA.
chr22	18657128	18657129	region_9675	0	+	chr22	18632757	18660162	Q9UMW8	uc002zny.3	uc002zny.3	USP18	Homo sapiens ubiquitin specific peptidase 18 (USP18), mRNA.
chr22	31849969	31849970	region_9803	0	+	chr22	31835344	31851973	B4DR76	uc003akx.2	uc003akx.2	EIF4ENIF1	Homo sapiens eukaryotic translation initiation factor 4E nuclear import factor 1 (EIF4ENIF1), transcript variant 2, mRNA.
chr22	42375474	42375475	region_9912	0	+	chr22	42372930	42394225	Q9UH03	uc003bbr.4	uc003bbr.4	2020-09-03	Homo sapiens septin 3 (SEPT3), transcript variant A, mRNA.
chr3	3193082	3193083	region_9995	0	+	chr3	3191316	3221401	Q96SW2-2	uc003bpr.3	uc003bpr.3	CRBN	Homo sapiens cereblon (CRBN), transcript variant 2, mRNA.
chr3	45819018	45819019	region_10209	0	+	chr3	45796940	45838035	Q9NP91	uc011bai.2	uc011bai.2	SLC6A20	Homo sapiens solute carrier family 6 (proline IMINO transporter), member 20 (SLC6A20), transcript variant 1, mRNA.
chr3	46791891	46791892	region_10220	0	+	chr3	46753605	46854064		uc021wxe.2	uc021wxe.2	PRSS50	Homo sapiens protease, serine, 50 (PRSS50), mRNA.
chr3	51992523	51992524	region_10287	0	+	chr3	51991469	51995652	Q9HCU2	uc003dcb.2	uc003dcb.2	PCBP4	Homo sapiens poly(rC) binding protein 4 (PCBP4), transcript variant 4, mRNA.
chr3	52147327	52147328	region_10290	0	+	chr3	52109248	52188706	NP_001155053	uc003dcv.3	uc003dcv.3	POC1A	Homo sapiens POC1 centriolar protein homolog A (Chlamydomonas) (POC1A), transcript variant 3, mRNA.
chr3	107887386	107887387	region_10459	0	+	chr3	107879658	107941222	B4DQL5	uc021xcc.1	uc021xcc.1	IFT57	Homo sapiens intraflagellar transport 57 homolog (Chlamydomonas) (IFT57), mRNA.
chr3	134350275	134350276	region_10653	0	+	chr3	134318764	134369864	Q8NBH2-4	uc010hty.3	uc010hty.3	KY	Homo sapiens kyphoscoliosis peptidase (KY), mRNA.
chr3	156872802	156872803	region_10755	0	+	chr3	156864296	156878482	C9JPL0	uc003fbd.1	uc003fbd.1	CCNL1	Homo sapiens cyclin L1 (CCNL1), mRNA.
chr3	169512189	169512190	region_10797	0	+	chr3	169511215	169530574	G5E9T7	uc003ffy.3	uc003ffy.3	LRRC34	Homo sapiens leucine rich repeat containing 34 (LRRC34), transcript variant 2, mRNA.
chr3	170721261	170721262	region_10811	0	+	chr3	170714136	170744768	P11168	uc003fhe.1	uc003fhe.1	SLC2A2	Homo sapiens solute carrier family 2 (facilitated glucose transporter), member 2 (SLC2A2), mRNA.
chr4	71064448	71064449	region_11265	0	+	chr4	71062243	71070293	A1E959	uc003hfc.3	uc003hfc.3	ODAM	Homo sapiens odontogenic, ameloblast asssociated (ODAM), mRNA.
chr4	98487450	98487451	region_11398	0	+	chr4	98480024	99064391	Q8N412	uc003htt.2	uc003htt.2	STPG2	Homo sapiens sperm-tail PG-rich repeat containing 2 (STPG2), mRNA.
chr4	144267160	144267161	region_11565	0	+	chr4	144257982	144395718	Q13480-2	uc003ijd.3	uc003ijd.3	GAB1	Homo sapiens GRB2-associated binding protein 1 (GAB1), transcript variant 1, mRNA.
chr5	1019059	1019060	region_11756	0	+	chr5	1009076	1038927	Q969F2-2	uc010itf.2	uc010itf.2	NKD2	Homo sapiens naked cuticle homolog 2 (Drosophila) (NKD2), transcript variant 2, mRNA.
chr5	64819210	64819211	region_11956	0	+	chr5	64813592	64858995	Q9BS16	uc003jts.3	uc003jts.3	CENPK	Homo sapiens centromere protein K (CENPK), transcript variant 1, mRNA.
chr5	68400980	68400981	region_11969	0	+	chr5	68398398	68419362	Q8TAD4-2	uc003jvi.3	uc003jvi.3	SLC30A5	Homo sapiens solute carrier family 30 (zinc transporter), member 5 (SLC30A5), transcript variant 1, mRNA.
chr5	68858761	68858762	region_11979	0	+	chr5	68856031	68876221	D6RJD3	uc003jww.1	uc003jww.1	GTF2H2C	Homo sapiens general transcription factor IIH, polypeptide 2C (GTF2H2C), mRNA.
chr5	78540094	78540095	region_12034	0	+	chr5	78531924	78623038	Q8N9B5	uc003kfx.4	uc003kfx.4	JMY	Homo sapiens junction mediating and regulatory protein, p53 cofactor (JMY), mRNA.
chr5	149146480	149146481	region_12366	0	+	chr5	149109814	149227267	Q86YN6-3	uc003lrb.2	uc003lrb.2	PPARGC1B	Homo sapiens peroxisome proliferator-activated receptor gamma, coactivator 1 beta (PPARGC1B), transcript variant 1, mRNA.
chr6	24524552	24524553	region_12651	0	+	chr6	24495196	24537435	G5E949	uc003nef.3	uc003nef.3	ALDH5A1	Homo sapiens aldehyde dehydrogenase 5 family, member A1 (ALDH5A1), nuclear gene encoding mitochondrial protein, transcript variant 1, mRNA.
chr6	35478160	35478161	region_12736	0	+	chr6	35472695	35480647	F1T0I9	uc021yyy.1	uc021yyy.1	TULP1	Homo sapiens tubby like protein 1 (TULP1), mRNA.
chr6	38150467	38150468	region_12765	0	+	chr6	38136226	38563843	Q96Q07-2	uc010jwv.3	uc010jwv.3	BTBD9	Homo sapiens BTB (POZ) domain containing 9 (BTBD9), transcript variant 4, mRNA.
chr6	43457924	43457925	region_12813	0	+	chr6	43445260	43474294	Q5JTD0	uc003ovd.2	uc003ovd.2	TJAP1	Homo sapiens tight junction associated protein 1 (peripheral) (TJAP1), transcript variant 1, mRNA.
chr6	47659143	47659144	region_12852	0	+	chr6	47624325	47665533	Q8IZF7-2	uc003oyy.3	uc003oyy.3	GPR111	Homo sapiens G protein-coupled receptor 111 (GPR111), mRNA.
chr6	107102107	107102108	region_13037	0	+	chr6	107077440	107116292	Q9H0R6	uc003prm.3	uc003prm.3	QRSL1	Homo sapiens glutaminyl-tRNA synthase (glutamine-hydrolyzing)-like 1 (QRSL1), mRNA.
chr6	112075306	112075307	region_13077	0	+	chr6	111981534	112080334	P06241-3	uc003pvi.3	uc003pvi.3	FYN	Homo sapiens FYN oncogene related to SRC, FGR, YES (FYN), transcript variant 3, mRNA.
chr6	134867845	134867846	region_13180	0	+	chr6	134846455	134930796		uc003qev.1	uc003qev.1	AJ606331	Homo sapiens mRNA for non-coding transcript, polyA signal, clone 48-E/2.4Kb.
chr7	23298968	23298969	region_13475	0	+	chr7	23286315	23314729	Q14956-2	uc003swb.3	uc003swb.3	GPNMB	Homo sapiens glycoprotein (transmembrane) nmb (GPNMB), transcript variant 2, mRNA.
chr7	44191892	44191893	region_13588	0	+	chr7	44183869	44198887	P35557-3	uc003tkj.1	uc003tkj.1	GCK	Homo sapiens glucokinase (hexokinase 4) (GCK), transcript variant 3, mRNA.
chr7	56159206	56159207	region_13639	0	+	chr7	56147975	56160689	F5H2S1	uc011kdb.2	uc011kdb.2	PHKG1	Homo sapiens phosphorylase kinase, gamma 1 (muscle) (PHKG1), transcript variant 1, mRNA.
chr7	106694766	106694767	region_13925	0	+	chr7	106685177	106802256	P31323	uc003vdx.3	uc003vdx.3	PRKAR2B	Homo sapiens protein kinase, cAMP-dependent, regulatory, type II, beta (PRKAR2B), mRNA.
chr7	106828155	106828156	region_13926	0	+	chr7	106809405	106842974	B4DJ36	uc011klv.2	uc011klv.2	HBP1	Homo sapiens HMG-box transcription factor 1 (HBP1), transcript variant 1, mRNA.
chr7	150747313	150747314	region_14155	0	+	chr7	150745378	150749843	Q9UHC3	uc003win.3	uc003win.3	ASIC3	Homo sapiens acid-sensing (proton-gated) ion channel 3 (ASIC3), transcript variant 1, mRNA.
chr7	156753769	156753770	region_14176	0	+	chr7	156742416	156765876	Q5C9Z4	uc003wmy.3	uc003wmy.3	NOM1	Homo sapiens nucleolar protein with MIF4G domain 1 (NOM1), mRNA.
chr8	23102329	23102330	region_14313	0	+	chr8	23101149	23119512	Q8WUX9	uc003xdc.2	uc003xdc.2	CHMP7	Homo sapiens charged multivesicular body protein 7 (CHMP7), mRNA.
chr8	27640593	27640594	region_14341	0	+	chr8	27632057	27662424	Q56NI9	uc003xgg.3	uc003xgg.3	ESCO2	Homo sapiens establishment of sister chromatid cohesion N-acetyltransferase 2 (ESCO2), mRNA.
chr8	99471895	99471896	region_14627	0	+	chr8	99466858	99837909	Q13188	uc003yip.4	uc003yip.4	STK3	Homo sapiens serine/threonine kinase 3 (STK3), transcript variant 1, mRNA.
chr8	109458572	109458573	region_14664	0	+	chr8	109455852	109499136	Q15006	uc003ymw.1	uc003ymw.1	EMC2	Homo sapiens ER membrane protein complex subunit 2 (EMC2), mRNA.
chr8	146082927	146082928	region_14793	0	+	chr8	146075932	146126846	Q9GZQ3	uc010mgf.2	uc010mgf.2	COMMD5	Homo sapiens COMM domain containing 5 (COMMD5), transcript variant 2, mRNA.
chr9	14818	14819	region_14798	0	+	chr9	14510	29739	A8K0Z3	uc010mgm.1	uc010mgm.1	WASH1	Homo sapiens WAS protein family homolog 1 (WASH1), mRNA.
chr9	27547657	27547658	region_14885	0	+	chr9	27546542	27573491	Q96LT7	uc003zqq.3	uc003zqq.3	C9orf72	Homo sapiens chromosome 9 open reading frame 72 (C9orf72), transcript variant 2, mRNA.
chr9	99020545	99020546	region_15115	0	+	chr9	98997588	99064434	P37058	uc004awa.1	uc004awa.1	HSD17B3	Homo sapiens hydroxysteroid (17-beta) dehydrogenase 3 (HSD17B3), mRNA.
chr9	116078330	116078331	region_15226	0	+	chr9	116077930	116102620	Q8NA23-2	uc004bhc.3	uc004bhc.3	WDR31	Homo sapiens WD repeat domain 31 (WDR31), transcript variant 3, mRNA.
chrX	48665906	48665907	region_15628	0	+	chrX	48660571	48673300	E7EUZ1	uc011mmj.1	uc011mmj.1	HDAC6	Homo sapiens histone deacetylase 6 (HDAC6), mRNA.
chrX	55048212	55048213	region_15675	0	+	chrX	55035487	55057497	P22557	uc004dua.4	uc004dua.4	ALAS2	Homo sapiens aminolevulinate, delta-, synthase 2 (ALAS2), nuclear gene encoding mitochondrial protein, transcript variant 1, mRNA.
chrX	111017995	111017996	region_15848	0	+	chrX	111017541	111326004	Q9UL62	uc004epl.1	uc004epl.1	TRPC5	Homo sapiens transient receptor potential cation channel, subfamily C, member 5 (TRPC5), mRNA.
chrX	153645028	153645029	region_16020	0	+	chrX	153639876	153650063	Q16635	uc004fkx.3	uc004fkx.3	TAZ	Homo sapiens tafazzin (TAZ), nuclear gene encoding mitochondrial protein, transcript variant 1, mRNA.
chr2	233753059	233753060	SO_6812_SET2_REPL_SAMPLE3_R1_tag_uniq_bed_peak_194779	0	+	chr2	233743395	233766150	Q8N5V2	uc010zmm.1	uc010zmm.1	NGEF	Homo sapiens neuronal guanine nucleotide exchange factor (NGEF), transcript variant 2, mRNA.
chr5	126115315	126115316	SO_6812_SET2_REPL_SAMPLE3_R1_tag_uniq_bed_peak_290771	0	+	chr5	126112314	126172712	P20700	uc003kud.2	uc003kud.2	LMNB1	Homo sapiens lamin B1 (LMNB1), transcript variant 1, mRNA.
chr1	9106655	9106656	region_72	0	+	chr1	9097004	9109319	B4DU31	uc010nzy.2	uc010nzy.2	SLC2A5	Homo sapiens solute carrier family 2 (facilitated glucose/fructose transporter), member 5 (SLC2A5), transcript variant 1, mRNA.
chr1	15961832	15961833	region_128	0	+	chr1	15943952	15987552	Q5TDH0	uc001awx.2	uc001awx.2	DDI2	Homo sapiens DNA-damage inducible 1 homolog 2 (S. cerevisiae) (DDI2), mRNA.
chr1	18462252	18462253	region_154	0	+	chr1	18434239	18704977	Q96ID5	uc001bau.2	uc001bau.2	IGSF21	Homo sapiens immunoglobin superfamily, member 21 (IGSF21), mRNA.
chr1	20363760	20363761	region_169	0	+	chr1	20354671	20418394	P39877	uc001bcx.3	uc001bcx.3	PLA2G5	Homo sapiens phospholipase A2, group V (PLA2G5), mRNA.
chr1	24153623	24153624	region_202	0	+	chr1	24128366	24165110	P35914	uc001bic.3	uc001bic.3	HMGCL	Homo sapiens 3-hydroxymethyl-3-methylglutaryl-CoA lyase (HMGCL), nuclear gene encoding mitochondrial protein, transcript variant 1, mRNA.
chr1	24717680	24717681	region_208	0	+	chr1	24683488	24740262	NP_001185943	uc001bjb.3	uc001bjb.3	STPG1	Homo sapiens sperm-tail PG-rich repeat containing 1 (STPG1), transcript variant 4, mRNA.
chr1	25650809	25650810	region_218	0	+	chr1	25598980	25656936	Q7RU08	uc001bjz.3	uc001bjz.3	RHD	Homo sapiens Rh blood group, D antigen (RHD), transcript variant 1, mRNA.
chr1	25713205	25713206	region_220	0	+	chr1	25688739	25747363	NP_065231	uc001bkf.3	uc001bkf.3	RHCE	Homo sapiens Rh blood group, CcEe antigens (RHCE), transcript variant 1, mRNA.
chr1	40733142	40733143	region_364	0	+	chr1	40723721	40759856	O75844	uc001cfg.4	uc001cfg.4	ZMPSTE24	Homo sapiens zinc metallopeptidase STE24 (ZMPSTE24), mRNA.
chr1	43412260	43412261	region_386	0	+	chr1	43391045	43424847	P11166	uc001cik.2	uc001cik.2	SLC2A1	Homo sapiens solute carrier family 2 (facilitated glucose transporter), member 1 (SLC2A1), mRNA.
chr1	46752897	46752898	region_427	0	+	chr1	46744071	46769038	Q15345	uc001cpn.3	uc001cpn.3	LRRC41	Homo sapiens leucine rich repeat containing 41 (LRRC41), mRNA.
chr1	53987737	53987738	region_482	0	+	chr1	53971905	54199877	Q8NBF1	uc001cvr.1	uc001cvr.1	GLIS1	Homo sapiens GLIS family zinc finger 1 (GLIS1), mRNA.
chr1	166898885	166898886	region_1097	0	+	chr1	166882440	166944561	Q71H61	uc001gdx.2	uc001gdx.2	ILDR2	Homo sapiens immunoglobulin-like domain containing receptor 2 (ILDR2), mRNA.
chr1	182871636	182871637	region_1206	0	+	chr1	182868999	182922553	Q9BZQ2-3	uc001gpu.3	uc001gpu.3	SHCBP1L	Homo sapiens SHC SH2-domain binding protein 1-like (SHCBP1L), mRNA.
chr1	203152967	203152968	region_1299	0	+	chr1	203148058	203155922	P36222	uc001gzi.2	uc001gzi.2	CHI3L1	Homo sapiens chitinase 3-like 1 (cartilage glycoprotein-39) (CHI3L1), mRNA.
chr1	241662274	241662275	region_1510	0	+	chr1	241660856	241683085	P07954	uc001hyx.3	uc001hyx.3	FH	Homo sapiens fumarate hydratase (FH), nuclear gene encoding mitochondrial protein, mRNA.
chr10	1249557	1249558	region_1563	0	+	chr10	1223252	1779670	Q9NS39	uc009xhq.3	uc009xhq.3	ADARB2	Homo sapiens adenosine deaminase, RNA-specific, B2 (non-functional) (ADARB2), mRNA.
chr10	12210788	12210789	region_1611	0	+	chr10	12209572	12238143	Q9UKK9	uc001ilj.3	uc001ilj.3	NUDT5	Homo sapiens nudix (nucleoside diphosphate linked moiety X)-type motif 5 (NUDT5), mRNA.
chr10	17276772	17276773	region_1641	0	+	chr10	17270257	17279592	P08670	uc001iou.2	uc001iou.2	VIM	Homo sapiens vimentin (VIM), mRNA.
chr10	46562312	46562313	region_1761	0	+	chr10	46550122	46620058	Q4JDL3	uc001jdc.1	uc001jdc.1	PTPN20B	Homo sapiens protein tyrosine phosphatase, non-receptor type 20B (PTPN20B), transcript variant 1, mRNA.
chr10	51252678	51252679	region_1793	0	+	chr10	51224680	51252949	Q5SRD3	uc009xom.4	uc009xom.4	AGAP8	Homo sapiens ArfGAP with GTPase domain, ankyrin repeat and PH domain 8 (AGAP8), transcript variant 1, mRNA.
chr10	70061096	70061097	region_1839	0	+	chr10	70042416	70092684	P30039	uc001jns.1	uc001jns.1	PBLD	Homo sapiens phenazine biosynthesis-like protein domain containing (PBLD), transcript variant 1, mRNA.
chr10	70100585	70100586	region_1840	0	+	chr10	70091767	70102953	P31942	uc001jnw.4	uc001jnw.4	HNRNPH3	Homo sapiens heterogeneous nuclear ribonucleoprotein H3 (2H9) (HNRNPH3), transcript variant 2H9, mRNA.
chr10	75288996	75288997	region_1887	0	+	chr10	75257295	75290593	Q70EL1-8	uc001juk.3	uc001juk.3	USP54	Homo sapiens ubiquitin specific peptidase 54 (USP54), mRNA.
chr10	98356614	98356615	region_2021	0	+	chr10	98353068	98392998	Q6ZUJ8-3	uc001kmo.3	uc001kmo.3	PIK3AP1	Homo sapiens phosphoinositide-3-kinase adaptor protein 1 (PIK3AP1), mRNA.
chr10	104017305	104017306	region_2074	0	+	chr10	104005254	104120733	Q504U7	uc001kuw.3	uc001kuw.3	GBF1	Homo sapiens golgi brefeldin A resistant guanine nucleotide exchange factor 1 (GBF1), transcript variant 2, mRNA.
chr10	126633203	126633204	region_2192	0	+	chr10	126628971	126676005	Q9UGI0	uc010qug.2	uc010qug.2	ZRANB1	Homo sapiens zinc finger, RAN-binding domain containing 1 (ZRANB1), mRNA.
chr10	135369544	135369545	region_2231	0	+	chr10	135367403	135373598	Q8N0S2-3	uc001lnm.2	uc001lnm.2	SYCE1	Homo sapiens synaptonemal complex central element protein 1 (SYCE1), transcript variant 1, mRNA.
chr11	664074	664075	region_2241	0	+	chr11	644224	688057		uc009ycf.1	uc009ycf.1	DEAF1	Homo sapiens DEAF1 transcription factor (DEAF1), mRNA.
chr11	711333	711334	region_2242	0	+	chr11	706119	722302	B4DFD2	uc010qwj.1	uc010qwj.1	EPS8L2	Homo sapiens EPS8-like 2 (EPS8L2), mRNA.
chr11	18508795	18508796	region_2410	0	+	chr11	18501857	18548503	Q99816	uc001mor.3	uc001mor.3	TSG101	Homo sapiens tumor susceptibility gene 101 (TSG101), mRNA.
chr11	44587937	44587938	region_2494	0	+	chr11	44587140	44641315	P27701	uc001myc.3	uc001myc.3	CD82	Homo sapiens CD82 molecule (CD82), transcript variant 1, mRNA.
chr11	63137311	63137312	region_2642	0	+	chr11	63137260	63177712	Q8IVM8	uc001nww.3	uc001nww.3	SLC22A9	Homo sapiens solute carrier family 22 (organic anion transporter), member 9 (SLC22A9), mRNA.
chr11	102820058	102820059	region_2887	0	+	chr11	102813720	102826463	P45452	uc001phl.3	uc001phl.3	MMP13	Homo sapiens matrix metallopeptidase 13 (collagenase 3) (MMP13), mRNA.
chr11	104870342	104870343	region_2894	0	+	chr11	104864966	104893895	P51878-5	uc010ruz.1	uc010ruz.1	CASP5	Homo sapiens caspase 5, apoptosis-related cysteine peptidase (CASP5), transcript variant f, mRNA.
chr11	119053044	119053045	region_2995	0	+	chr11	119039436	119054725	Q86UT6	uc001pvu.3	uc001pvu.3	NLRX1	Homo sapiens NLR family member X1 (NLRX1), transcript variant 1, mRNA.
chr11	125462911	125462912	region_3041	0	+	chr11	125462738	125479793	P46977	uc009zbm.2	uc009zbm.2	STT3A	Homo sapiens STT3A, subunit of the oligosaccharyltransferase complex (catalytic) (STT3A), mRNA.
chr12	4656320	4656321	region_3123	0	+	chr12	4647949	4669213	Q96B01	uc001qmw.3	uc001qmw.3	RAD51AP1	Homo sapiens RAD51 associated protein 1 (RAD51AP1), transcript variant 1, mRNA.
chr12	8803475	8803476	region_3176	0	+	chr12	8798539	8815433	Q13361	uc001qut.1	uc001qut.1	MFAP5	Homo sapiens microfibrillar associated protein 5 (MFAP5), mRNA.
chr12	44189158	44189159	region_3359	0	+	chr12	44187525	44200178	Q12792-3	uc001rob.3	uc001rob.3	TWF1	Homo sapiens twinfilin actin-binding protein 1 (TWF1), transcript variant 1, mRNA.
chr12	63050943	63050944	region_3529	0	+	chr12	63037762	63328665	Q9ULR3	uc001srk.3	uc001srk.3	PPM1H	Homo sapiens protein phosphatase, Mg2+/Mn2+ dependent, 1H (PPM1H), mRNA.
chr12	69639381	69639382	region_3567	0	+	chr12	69633316	69668138	Q16630	uc001sut.4	uc001sut.4	CPSF6	Homo sapiens cleavage and polyadenylation specific factor 6, 68kDa (CPSF6), mRNA.
chr12	69873023	69873024	region_3569	0	+	chr12	69864128	69973562	Q8WU20	uc001suy.3	uc001suy.3	FRS2	Homo sapiens fibroblast growth factor receptor substrate 2 (FRS2), transcript variant 1, mRNA.
chr13	32897409	32897410	region_3997	0	+	chr13	32889616	32907524	E9PIQ1	uc001uua.1	uc001uua.1	BRCA2	Homo sapiens breast cancer 2, early onset (BRCA2), mRNA.
chr13	52343843	52343844	region_4116	0	+	chr13	52342128	52378298	A0PJE2	uc001vfq.4	uc001vfq.4	DHRS12	Homo sapiens dehydrogenase/reductase (SDR family) member 12 (DHRS12), transcript variant 3, mRNA.
chr13	115052083	115052084	region_4298	0	+	chr13	115047058	115071291	Q9H1J1	uc001vup.3	uc001vup.3	UPF3A	Homo sapiens UPF3 regulator of nonsense transcripts homolog A (yeast) (UPF3A), transcript variant 1, mRNA.
chr14	24667629	24667630	region_4365	0	+	chr14	24657924	24683357	E9PSI1	uc010tob.1	uc010tob.1	TM9SF1	Homo sapiens transmembrane 9 superfamily member 1 (TM9SF1), transcript variant 1, mRNA.
chr14	39584803	39584804	region_4420	0	+	chr14	39583487	39606177	O14893	uc001wuq.3	uc001wuq.3	GEMIN2	Homo sapiens gem (nuclear organelle) associated protein 2 (GEMIN2), transcript variant alpha, mRNA.
chr14	76089437	76089438	region_4622	0	+	chr14	76044939	76114512	Q9UPI3	uc001xrs.2	uc001xrs.2	FLVCR2	Homo sapiens feline leukemia virus subgroup C cellular receptor family, member 2 (FLVCR2), transcript variant 1, mRNA.
chr14	106232759	106232760	region_4769	0	+	chr14	106230840	106239113		uc001ysh.1	uc001ysh.1	FLJ00385	Homo sapiens mRNA for FLJ00385 protein.
chr15	30666932	30666933	region_4832	0	+	chr15	30653442	30685864	Q494W8	uc001zdt.1	uc001zdt.1	CHRFAM7A	Homo sapiens CHRNA7 (cholinergic receptor, nicotinic, alpha 7, exons 5-10) and FAM7A (family with sequence similarity 7A, exons A-E) fusion (CHRFAM7A), transcript variant 1, mRNA.
chr15	43627526	43627527	region_4936	0	+	chr15	43622871	43641615	Q6DHV7-2	uc001zrh.3	uc001zrh.3	ADAL	Homo sapiens adenosine deaminase-like (ADAL), transcript variant 2, mRNA.
chr15	43891342	43891343	region_4942	0	+	chr15	43885251	43891604	P12532	uc001zsc.3	uc001zsc.3	CKMT1B	Homo sapiens creatine kinase, mitochondrial 1B (CKMT1B), nuclear gene encoding mitochondrial protein, mRNA.
chr15	50720583	50720584	region_4993	0	+	chr15	50716578	50774262		uc001zyk.1	uc001zyk.1	USP8	Homo sapiens ubiquitin specific peptidase 8 (USP8), transcript variant 1, mRNA.
chr15	75974236	75974237	region_5185	0	+	chr15	75966662	76005189	Q6UVK1	uc002baw.3	uc002baw.3	CSPG4	Homo sapiens chondroitin sulfate proteoglycan 4 (CSPG4), mRNA.
chr15	83483301	83483302	region_5251	0	+	chr15	83477972	83503613	Q8TF30	uc002bje.3	uc002bje.3	WHAMM	Homo sapiens WAS protein homolog associated with actin, golgi membranes and microtubules (WHAMM), mRNA.
chr16	289047	289048	region_5370	0	+	chr16	238973	385566	Q9NQ29	uc021szo.1	uc021szo.1	LUC7L	Homo sapiens LUC7-like (S. cerevisiae) (LUC7L), transcript variant 2, mRNA.
chr16	19009220	19009221	region_5505	0	+	chr16	18995255	19056461	B4DF02	uc010vao.1	uc010vao.1	TMC7	Homo sapiens transmembrane channel-like 7 (TMC7), transcript variant 1, mRNA.
chr16	19738648	19738649	region_5513	0	+	chr16	19727777	19868859	Q8N0W5	uc002dgr.3	uc002dgr.3	IQCK	Homo sapiens IQ motif containing K (IQCK), mRNA.
chr16	50605778	50605779	region_5672	0	+	chr16	50582240	50674771	Q969G9	uc002egg.2	uc002egg.2	NKD1	Homo sapiens naked cuticle homolog 1 (Drosophila) (NKD1), mRNA.
chr16	67855513	67855514	region_5756	0	+	chr16	67855001	67861971	Q2TAA8	uc002euk.3	uc002euk.3	TSNAXIP1	Homo sapiens translin-associated factor X interacting protein 1 (TSNAXIP1), mRNA.
chr16	84057680	84057681	region_5864	0	+	chr16	84043388	84075762	A6NNN8	uc002fhg.1	uc002fhg.1	SLC38A8	Homo sapiens solute carrier family 38, member 8 (SLC38A8), mRNA.
chr16	89899648	89899649	region_5908	0	+	chr16	89894906	89925762	Q8WWL2	uc010civ.1	uc010civ.1	SPIRE2	Homo sapiens spire homolog 2 (Drosophila) (SPIRE2), mRNA.
chr16	90139965	90139966	region_5914	0	+	chr16	90122973	90142338	Q9NQW5	uc010cje.3	uc010cje.3	PRDM7	Homo sapiens PR domain containing 7 (PRDM7), transcript variant 1, mRNA.
chr17	15913616	15913617	region_6079	0	+	chr17	15902693	15932723	Q6DKK2	uc002gph.3	uc002gph.3	TTC19	Homo sapiens tetratricopeptide repeat domain 19 (TTC19), nuclear gene encoding mitochondrial protein, transcript variant 1, mRNA.
chr17	27184401	27184402	region_6174	0	+	chr17	27182042	27188072	O75616	uc002hcy.1	uc002hcy.1	ERAL1	Homo sapiens Era-like 12S mitochondrial rRNA chaperone 1 (ERAL1), mRNA.
chr17	27947798	27947799	region_6185	0	+	chr17	27941773	27948441	Q6QEF8-5	uc002hel.2	uc002hel.2	CORO6	Homo sapiens coronin 6 (CORO6), mRNA.
chr17	32947106	32947107	region_6218	0	+	chr17	32907767	32966337	Q6IEE7	uc002hif.3	uc002hif.3	TMEM132E	Homo sapiens transmembrane protein 132E (TMEM132E), mRNA.
chr19	6759835	6759836	region_7079	0	+	chr19	6752172	6767523	Q9BRG2	uc002mft.3	uc002mft.3	SH2D3A	Homo sapiens SH2 domain containing 3A (SH2D3A), mRNA.
chr19	13114120	13114121	region_7182	0	+	chr19	13106583	13209610	Q14938-3	uc002mwd.3	uc002mwd.3	NFIX	Homo sapiens nuclear factor I/X (CCAAT-binding transcription factor) (NFIX), transcript variant 2, mRNA.
chr19	14224873	14224874	region_7192	0	+	chr19	14202506	14224992	P17612-2	uc002myb.3	uc002myb.3	PRKACA	Homo sapiens protein kinase, cAMP-dependent, catalytic, alpha (PRKACA), transcript variant 2, mRNA.
chr19	36563313	36563314	region_7393	0	+	chr19	36545782	36565206	O43379-3	uc002odb.2	uc002odb.2	WDR62	Homo sapiens WD repeat domain 62 (WDR62), transcript variant 2, mRNA.
chr19	45860052	45860053	region_7584	0	+	chr19	45854648	45862196	Q6ZNQ5	uc002pbh.2	uc002pbh.2	ERCC2	Homo sapiens excision repair cross-complementing rodent repair deficiency, complementation group 2 (ERCC2), transcript variant 1, mRNA.
chr19	56351137	56351138	region_7817	0	+	chr19	56347943	56393220	Q96MN2	uc002qmd.4	uc002qmd.4	NLRP4	Homo sapiens NLR family, pyrin domain containing 4 (NLRP4), mRNA.
chr19	56460668	56460669	region_7819	0	+	chr19	56459197	56499995	Q86W28	uc002qmh.3	uc002qmh.3	NLRP8	Homo sapiens NLR family, pyrin domain containing 8 (NLRP8), mRNA.
chr19	57337894	57337895	region_7840	0	+	chr19	57321444	57352094	Q9GZU2	uc002qnv.2	uc002qnv.2	PEG3	Homo sapiens paternally expressed 3 (PEG3), transcript variant 1, mRNA.
chr2	43000527	43000528	region_8087	0	+	chr2	42994228	43019751	P46952	uc002rst.4	uc002rst.4	HAAO	Homo sapiens 3-hydroxyanthranilate 3,4-dioxygenase (HAAO), mRNA.
chr2	64757433	64757434	region_8178	0	+	chr2	64751438	64820138	Q6ULP2-4	uc002scz.3	uc002scz.3	AFTPH	Homo sapiens aftiphilin (AFTPH), transcript variant 1, mRNA.
chr2	69248460	69248461	region_8204	0	+	chr2	69240275	69330575	Q9H6X2-3	uc002sfd.2	uc002sfd.2	ANTXR1	Homo sapiens anthrax toxin receptor 1 (ANTXR1), transcript variant 2, mRNA.
chr2	85629705	85629706	region_8275	0	+	chr2	85621870	85637820	P40121	uc002spl.2	uc002spl.2	CAPG	Homo sapiens capping protein (actin filament), gelsolin-like (CAPG), transcript variant 1, mRNA.
chr2	86373534	86373535	region_8282	0	+	chr2	86371054	86398432	Q16891	uc002sqy.4	uc002sqy.4	IMMT	Homo sapiens inner membrane protein, mitochondrial (IMMT), nuclear gene encoding mitochondrial protein, transcript variant 3, mRNA.
chr2	97004701	97004702	region_8331	0	+	chr2	97001483	97025190	B4DRG7	uc010fhu.1	uc010fhu.1	NCAPH	Homo sapiens non-SMC condensin I complex, subunit H (NCAPH), mRNA.
chr2	101093526	101093527	region_8364	0	+	chr2	101086943	101099742	Q5H8A3	uc002tan.1	uc002tan.1	NMS	Homo sapiens neuromedin S (NMS), mRNA.
chr2	105915042	105915043	region_8388	0	+	chr2	105883539	105915162	Q8WUH2	uc010fjc.3	uc010fjc.3	TGFBRAP1	Homo sapiens transforming growth factor, beta receptor associated protein 1 (TGFBRAP1), transcript variant 2, mRNA.
chr2	128015189	128015190	region_8479	0	+	chr2	128014865	128048469	P19447	uc002toe.1	uc002toe.1	ERCC3	Homo sapiens excision repair cross-complementing rodent repair deficiency, complementation group 3 (ERCC3), mRNA.
chr2	171791934	171791935	region_8653	0	+	chr2	171784947	171823643	NP_001188357	uc002ugj.3	uc002ugj.3	GORASP2	Homo sapiens golgi reassembly stacking protein 2, 55kDa (GORASP2), transcript variant 2, mRNA.
chr2	174225880	174225881	region_8669	0	+	chr2	174219560	174233718	Q9BWT1-2	uc002uic.1	uc002uic.1	CDCA7	Homo sapiens cell division cycle associated 7 (CDCA7), transcript variant 1, mRNA.
chr2	178989323	178989324	region_8690	0	+	chr2	178977181	178994382	Q8IUH3-3	uc002ulv.3	uc002ulv.3	RBM45	Homo sapiens RNA binding motif protein 45 (RBM45), mRNA.
chr2	219155460	219155461	region_8878	0	+	chr2	219135114	219211516	Q8N490	uc002vhn.3	uc002vhn.3	PNKD	Homo sapiens paroxysmal nonkinesigenic dyskinesia (PNKD), nuclear gene encoding mitochondrial protein, transcript variant 1, mRNA.
chr20	18126295	18126296	region_9136	0	+	chr20	18122867	18169031	NP_065397	uc021wbb.1	uc021wbb.1	CSRP2BP	Homo sapiens CSRP2 binding protein (CSRP2BP), transcript variant 1, mRNA.
chr20	35809805	35809806	region_9270	0	+	chr20	35807455	35857711	P04844	uc010gfw.2	uc010gfw.2	RPN2	Homo sapiens ribophorin II (RPN2), transcript variant 2, mRNA.
chr20	44991489	44991490	region_9344	0	+	chr20	44978176	44991813	Q9NQQ7	uc002xro.3	uc002xro.3	SLC35C2	Homo sapiens solute carrier family 35, member C2 (SLC35C2), transcript variant 1, mRNA.
chr20	57236172	57236173	region_9405	0	+	chr20	57226308	57254582	NP_001191797	uc021wfi.1	uc021wfi.1	STX16	Homo sapiens syntaxin 16 (STX16), transcript variant 5, mRNA.
chr20	60973180	60973181	region_9422	0	+	chr20	60963685	60982339	Q9BTV7	uc002ycv.2	uc002ycv.2	CABLES2	Homo sapiens Cdk5 and Abl enzyme substrate 2 (CABLES2), mRNA.
chr21	45291743	45291744	region_9629	0	+	chr21	45285115	45407475	Q9NRZ7	uc002zdv.3	uc002zdv.3	AGPAT3	Homo sapiens 1-acylglycerol-3-phosphate O-acyltransferase 3 (AGPAT3), transcript variant 1, mRNA.
chr22	19035883	19035884	region_9682	0	+	chr22	19023794	19109967	P98153	uc002zoq.1	uc002zoq.1	DGCR2	Homo sapiens DiGeorge syndrome critical region gene 2 (DGCR2), transcript variant 1, mRNA.
chr22	24871728	24871729	region_9743	0	+	chr22	24863205	24922553	E7EUZ5	uc003aae.3	uc003aae.3	UPB1	Homo sapiens ureidopropionase, beta (UPB1), mRNA.
chr3	46791891	46791892	region_10220	0	+	chr3	46783580	46854064		uc011bam.2	uc011bam.2	PRSS45	Homo sapiens protease, serine, 45 (PRSS45), mRNA.
chr3	69795698	69795699	region_10375	0	+	chr3	69788585	70017488	O75030-2	uc003dnz.3	uc003dnz.3	MITF	Homo sapiens microphthalmia-associated transcription factor (MITF), transcript variant 1, mRNA.
chr3	97665132	97665133	region_10415	0	+	chr3	97660660	97691295	Q8IUF8-4	uc003dsc.1	uc003dsc.1	MINA	Homo sapiens MYC induced nuclear antigen (MINA), transcript variant 4, mRNA.
chr3	146155024	146155025	region_10702	0	+	chr3	146151074	146187088	J3KR76	uc021xfa.1	uc021xfa.1	PLSCR2	Homo sapiens phospholipid scramblase 2 (PLSCR2), transcript variant 1, mRNA.
chr3	186293452	186293453	region_10891	0	+	chr3	186287951	186303589	Q9UBS4	uc003fqi.3	uc003fqi.3	DNAJB11	Homo sapiens DnaJ (Hsp40) homolog, subfamily B, member 11 (DNAJB11), mRNA.
chr4	52923246	52923247	region_11193	0	+	chr4	52917592	52948764	E7EVV3	uc003gzk.1	uc003gzk.1	SPATA18	Homo sapiens spermatogenesis associated 18 (SPATA18), mRNA.
chr4	56472075	56472076	region_11211	0	+	chr4	56461397	56502465	P48645	uc003hbc.3	uc003hbc.3	NMU	Homo sapiens neuromedin U (NMU), mRNA.
chr4	83961194	83961195	region_11347	0	+	chr4	83956238	83996971	Q9BT78	uc003hoa.3	uc003hoa.3	COPS4	Homo sapiens COP9 signalosome subunit 4 (COPS4), transcript variant 1, mRNA.
chr4	100045358	100045359	region_11406	0	+	chr4	100044832	100065448	P08319-2	uc011ced.2	uc011ced.2	ADH4	Homo sapiens alcohol dehydrogenase 4 (class II), pi polypeptide (ADH4), mRNA.
chr4	100263908	100263909	region_11411	0	+	chr4	100257648	100273917	P00326	uc031sgp.1	uc031sgp.1	ADH1C	Homo sapiens alcohol dehydrogenase 1C (class I), gamma polypeptide (ADH1C), mRNA.
chr4	108991310	108991311	region_11451	0	+	chr4	108968700	109086411	B4DZY5	uc011cfj.1	uc011cfj.1	LEF1	Homo sapiens lymphoid enhancer-binding factor 1 (LEF1), transcript variant 4, mRNA.
chr4	142145041	142145042	region_11560	0	+	chr4	142142048	142155850	Q9Y3S2	uc003iiq.4	uc003iiq.4	ZNF330	Homo sapiens zinc finger protein 330 (ZNF330), mRNA.
chr4	148539897	148539898	region_11589	0	+	chr4	148538538	148556672	Q9NVA4	uc003ila.4	uc003ila.4	TMEM184C	Homo sapiens transmembrane protein 184C (TMEM184C), mRNA.
chr4	155529070	155529071	region_11614	0	+	chr4	155525285	155533902	P02679-2	uc003iog.3	uc003iog.3	FGG	Homo sapiens fibrinogen gamma chain (FGG), transcript variant gamma-A, mRNA.
chr4	159630524	159630525	region_11635	0	+	chr4	159630278	159644552	Q08752	uc003iqc.3	uc003iqc.3	PPID	Homo sapiens peptidylprolyl isomerase D (PPID), mRNA.
chr5	36612041	36612042	region_11854	0	+	chr5	36606456	36688436	P43003	uc003jkj.4	uc003jkj.4	SLC1A3	Homo sapiens solute carrier family 1 (glial high affinity glutamate transporter), member 3 (SLC1A3), transcript variant 1, mRNA.
chr5	42428753	42428754	region_11884	0	+	chr5	42423876	42721980	P10912	uc003jmt.3	uc003jmt.3	GHR	Homo sapiens growth hormone receptor (GHR), transcript variant 1, mRNA.
chr5	114604729	114604730	region_12140	0	+	chr5	114602884	114631987	Q8NEF3	uc003kqy.2	uc003kqy.2	CCDC112	Homo sapiens coiled-coil domain containing 112 (CCDC112), transcript variant 2, mRNA.
chr5	132094392	132094393	region_12210	0	+	chr5	132086508	132113067	Q92599	uc003kxr.2	uc003kxr.2	2020-09-08	Homo sapiens septin 8 (SEPT8), transcript variant 1, mRNA.
chr5	177636492	177636493	region_12516	0	+	chr5	177635539	177653080	Q8IUZ5-3	uc003miy.3	uc003miy.3	AGXT2L2	Homo sapiens alanine-glyoxylate aminotransferase 2-like 2 (AGXT2L2), transcript variant 2, mRNA.
chr6	47659143	47659144	region_12852	0	+	chr6	47653599	47686181	Q8IZF3	uc003oyz.1	uc003oyz.1	GPR115	Homo sapiens G protein-coupled receptor 115 (GPR115), mRNA.
chr6	49579457	49579458	region_12859	0	+	chr6	49572889	49604587	Q02094	uc003ozk.4	uc003ozk.4	RHAG	Homo sapiens Rh-associated glycoprotein (RHAG), mRNA.
chr6	49668367	49668368	region_12860	0	+	chr6	49660070	49681303	P16562	uc003ozq.3	uc003ozq.3	CRISP2	Homo sapiens cysteine-rich secretory protein 2 (CRISP2), transcript variant 3, mRNA.
chr6	111342040	111342041	region_13071	0	+	chr6	111303290	111346794	Q9H7B2	uc003pun.3	uc003pun.3	RPF2	Homo sapiens ribosome production factor 2 homolog (S. cerevisiae) (RPF2), mRNA.
chr6	139582181	139582182	region_13210	0	+	chr6	139561198	139613208	Q8N3L3	uc021zfy.1	uc021zfy.1	TXLNB	Homo sapiens taxilin beta (TXLNB), mRNA.
chr6	144183758	144183759	region_13225	0	+	chr6	144178439	144259483	Q5TFG8	uc010khj.3	uc010khj.3	ZC2HC1B	Homo sapiens zinc finger, C2HC-type containing 1B (ZC2HC1B), mRNA.
chr6	168467830	168467831	region_13337	0	+	chr6	168456463	168468126	Q8N878	uc011egs.2	uc011egs.2	FRMD1	Homo sapiens FERM domain containing 1 (FRMD1), transcript variant 2, mRNA.
chr6_ssto_hap7	4881901	4881902	region_13365	0	+	chr6_ssto_hap7	4868092	4887132	NP_006763	uc011jvi.2	uc011jvi.2	SYNGAP1	Homo sapiens synaptic Ras GTPase activating protein 1 (SYNGAP1), mRNA.
chr7	28341055	28341056	region_13501	0	+	chr7	28338939	28865511	NP_878902	uc003szo.3	uc003szo.3	CREB5	Homo sapiens cAMP responsive element binding protein 5 (CREB5), transcript variant 3, mRNA.
chr7	30900989	30900990	region_13523	0	+	chr7	30893009	30965131	B4E220	uc011kac.1	uc011kac.1	AQP1	Homo sapiens aquaporin 1 (Colton blood group) (AQP1), transcript variant 1, mRNA.
chr7	55095761	55095762	region_13628	0	+	chr7	55086724	55224644	P00533-2	uc003tqh.3	uc003tqh.3	EGFR	Homo sapiens epidermal growth factor receptor (EGFR), transcript variant 3, mRNA.
chr7	55862305	55862306	region_13633	0	+	chr7	55861236	55930482	Q6ZU15	uc003tqz.2	uc003tqz.2	SEPT	Homo sapiens septin 14 (SEPT14), mRNA.
chr7	105250252	105250253	region_13919	0	+	chr7	105245220	105319609	Q9ULK2-3	uc003vdf.2	uc003vdf.2	ATXN7L1	Homo sapiens ataxin 7-like 1 (ATXN7L1), transcript variant 3, mRNA.
chr7	142574281	142574282	region_14112	0	+	chr7	142568959	142574345	Q9H1D0	uc003wbw.1	uc003wbw.1	TRPV6	Homo sapiens transient receptor potential cation channel, subfamily V, member 6 (TRPV6), mRNA.
chr8	17501921	17501922	region_14272	0	+	chr8	17501302	17555246	Q9ULD2-3	uc003wxs.3	uc003wxs.3	MTUS1	Homo sapiens microtubule associated tumor suppressor 1 (MTUS1), nuclear gene encoding mitochondrial protein, transcript variant 5, mRNA.
chr8	42258633	42258634	region_14421	0	+	chr8	42249278	42263455		uc031tay.1	uc031tay.1	VDAC3	Homo sapiens voltage-dependent anion channel 3 (VDAC3), transcript variant 2, mRNA.
chr8	82579078	82579079	region_14557	0	+	chr8	82569150	82598589	J3KQT7	uc011lfq.1	uc011lfq.1	IMPA1	Homo sapiens inositol(myo)-1(or 4)-monophosphatase 1 (IMPA1), transcript variant 2, mRNA.
chr8	85101815	85101816	region_14562	0	+	chr8	85095452	85834078	Q86SE5	uc003ycq.4	uc003ycq.4	RALYL	Homo sapiens RALY RNA binding protein-like (RALYL), transcript variant 2, mRNA.
chr8	91071785	91071786	region_14584	0	+	chr8	91070837	91093700	P05937	uc011lge.1	uc011lge.1	CALB1	Homo sapiens calbindin 1, 28kDa (CALB1), mRNA.
chr8	99210465	99210466	region_14626	0	+	chr8	99204386	99263982	B4DYG0	uc011lgw.1	uc011lgw.1	NIPAL2	Homo sapiens NIPA-like domain containing 2 (NIPAL2), mRNA.
chr9	35115729	35115730	region_14924	0	+	chr9	35104117	35115875	Q7L5A3-3	uc003zwn.3	uc003zwn.3	FAM214B	Homo sapiens family with sequence similarity 214, member B (FAM214B), mRNA.
chr9	116824652	116824653	region_15231	0	+	chr9	116822407	116840752	P02760	uc004bie.4	uc004bie.4	AMBP	Homo sapiens alpha-1-microglobulin/bikunin precursor (AMBP), mRNA.
chr9	127043133	127043134	region_15284	0	+	chr9	127019884	127114719	Q9HC98-3	uc004bof.3	uc004bof.3	NEK6	Homo sapiens NIMA-related kinase 6 (NEK6), transcript variant 3, mRNA.
chr9	139298629	139298630	region_15402	0	+	chr9	139296373	139305054	Q96C92	uc004chi.3	uc004chi.3	SDCCAG3	Homo sapiens serologically defined colon cancer antigen 3 (SDCCAG3), transcript variant 1, mRNA.
chrX	38014057	38014058	region_15569	0	+	chrX	38008587	38080177	P78539	uc004ddy.2	uc004ddy.2	SRPX	Homo sapiens sushi-repeat containing protein, X-linked (SRPX), transcript variant 1, mRNA.
chrX	38212707	38212708	region_15571	0	+	chrX	38211735	38280703	P00480	uc004def.4	uc004def.4	OTC	Homo sapiens ornithine carbamoyltransferase (OTC), nuclear gene encoding mitochondrial protein, mRNA.
chrX	48888514	48888515	region_15633	0	+	chrX	48886241	48900990	P19532	uc004dmb.3	uc004dmb.3	TFE3	Homo sapiens transcription factor binding to IGHM enhancer 3 (TFE3), mRNA.
chrX	107079492	107079493	region_15830	0	+	chrX	107069083	107174867	Q9UJV3-2	uc004enk.3	uc004enk.3	MID2	Homo sapiens midline 2 (MID2), transcript variant 2, mRNA.
chrX	114244592	114244593	region_15854	0	+	chrX	114238537	114252207	Q14627	uc004epx.3	uc004epx.3	IL13RA2	Homo sapiens interleukin 13 receptor, alpha 2 (IL13RA2), mRNA.
chrX	129761399	129761400	region_15908	0	+	chrX	129757356	129813722	Q16206	uc004evv.3	uc004evv.3	ENOX2	Homo sapiens ecto-NOX disulfide-thiol exchanger 2 (ENOX2), transcript variant 1, mRNA.
chrX	153910206	153910207	region_16024	0	+	chrX	153903526	153979348	Q8WWW8	uc004fmj.1	uc004fmj.1	GAB3	Homo sapiens GRB2-associated binding protein 3 (GAB3), transcript variant 2, mRNA.
chr16	2201702	2201703	SO_6812_SET2_REPL_SAMPLE3_R1_tag_uniq_bed_peak_124791	0	+	chr16	2198144	2204141	Q9ULW5	uc010bsf.3	uc010bsf.3	RAB26	Homo sapiens RAB26, member RAS oncogene family (RAB26), mRNA.
chr11	125317347	125317348	SO_6812_SET2_REPL_SAMPLE3_R1_tag_uniq_bed_peak_63992	0	+	chr11	125315640	125366206	Q99689	uc001qbx.3	uc001qbx.3	FEZ1	Homo sapiens fasciculation and elongation protein zeta 1 (zygin I) (FEZ1), transcript variant 1, mRNA.
chr12	65444691	65444692	SO_6812_SET2_REPL_SAMPLE3_R1_tag_uniq_bed_peak_74876	0	+	chr12	65444403	65515346	Q9Y5W5	uc001ssk.3	uc001ssk.3	WIF1	Homo sapiens WNT inhibitory factor 1 (WIF1), mRNA.
chr1	18968	18969	region_0	0	+	chr1	16606	29370		uc009viy.2	uc009viy.2	WASH7P	Homo sapiens WAS protein family homolog 7 pseudogene (WASH7P), non-coding RNA.
chr1	6526821	6526822	region_55	0	+	chr1	6526151	6531643	O94827	uc001anj.1	uc001anj.1	PLEKHG5	Homo sapiens pleckstrin homology domain containing, family G (with RhoGef domain) member 5 (PLEKHG5), transcript variant 1, mRNA.
chr1	7985848	7985849	region_64	0	+	chr1	7975930	8003225	Q07011	uc001aot.3	uc001aot.3	TNFRSF9	Homo sapiens tumor necrosis factor receptor superfamily, member 9 (TNFRSF9), mRNA.
chr1	8927479	8927480	region_69	0	+	chr1	8921058	8931635	NP_001188412	uc001api.2	uc001api.2	ENO1	Homo sapiens enolase 1, (alpha) (ENO1), transcript variant 2, mRNA.
chr1	17084775	17084776	region_143	0	+	chr1	17081128	17086552	H7C0F8	uc001azp.5	uc001azp.5	MST1L	Homo sapiens macrophage stimulating 1-like (MST1L), mRNA.
chr1	17084775	17084776	region_143	0	+	chr1	17066767	17267729		uc009voy.1	uc009voy.1	CROCC	Homo sapiens ciliary rootlet coiled-coil, rootletin (CROCC), mRNA.
chr1	19236890	19236891	region_159	0	+	chr1	19230773	19282826	Q5TF58	uc001bbd.2	uc001bbd.2	IFFO2	Homo sapiens intermediate filament family orphan 2 (IFFO2), mRNA.
chr1	21021688	21021689	region_175	0	+	chr1	20990506	21024981		uc009vpx.3	uc009vpx.3	KIF17	Homo sapiens kinesin family member 17 (KIF17), transcript variant 1, mRNA.
chr1	25883277	25883278	region_222	0	+	chr1	25870075	25895377	Q5SW96	uc001bkl.4	uc001bkl.4	LDLRAP1	Homo sapiens low density lipoprotein receptor adaptor protein 1 (LDLRAP1), mRNA.
chr1	26379740	26379741	region_229	0	+	chr1	26377795	26394125	Q969Q1	uc001bli.2	uc001bli.2	TRIM63	Homo sapiens tripartite motif containing 63, E3 ubiquitin protein ligase (TRIM63), mRNA.
chr1	26772356	26772357	region_235	0	+	chr1	26758772	26797795	Q86SQ9-2	uc001bmk.3	uc001bmk.3	DHDDS	Homo sapiens dehydrodolichyl diphosphate synthase (DHDDS), transcript variant 2, mRNA.
chr1	27261610	27261611	region_240	0	+	chr1	27248212	27273362	Q9Y266	uc001bng.2	uc001bng.2	NUDC	Homo sapiens nuclear distribution C homolog (A. nidulans) (NUDC), mRNA.
chr1	27741272	27741273	region_247	0	+	chr1	27730733	27816678	Q9Y6W5	uc001bof.2	uc001bof.2	WASF2	Homo sapiens WAS protein family, member 2 (WASF2), transcript variant 1, mRNA.
chr1	28121724	28121725	region_251	0	+	chr1	28099693	28150963	Q86Y82	uc001bou.4	uc001bou.4	STX12	Homo sapiens syntaxin 12 (STX12), mRNA.
chr1	28219857	28219858	region_252	0	+	chr1	28218048	28241236	P15927	uc001bpe.1	uc001bpe.1	RPA2	Homo sapiens replication protein A2, 32kDa (RPA2), mRNA.
chr1	28529116	28529117	region_257	0	+	chr1	28526789	28559542	O75937	uc001bpn.3	uc001bpn.3	DNAJC8	Homo sapiens DnaJ (Hsp40) homolog, subfamily C, member 8 (DNAJC8), mRNA.
chr1	38181875	38181876	region_346	0	+	chr1	38179552	38186226		uc001cbt.3	uc001cbt.3	EPHA10	Homo sapiens EPH receptor A10 (EPHA10), transcript variant 3, mRNA.
chr1	41538930	41538931	region_376	0	+	chr1	41492870	41625605	Q96GD3-6	uc010ojr.2	uc010ojr.2	SCMH1	Homo sapiens sex comb on midleg homolog 1 (Drosophila) (SCMH1), transcript variant 7, mRNA.
chr1	45818705	45818706	region_413	0	+	chr1	45809554	45923543	Q96S53-3	uc009vxr.1	uc009vxr.1	TESK2	Homo sapiens testis-specific kinase 2 (TESK2), mRNA.
chr1	54418799	54418800	region_486	0	+	chr1	54411998	54433841	Q9Y546	uc001cwk.2	uc001cwk.2	LRRC42	Homo sapiens leucine rich repeat containing 42 (LRRC42), transcript variant 1, mRNA.
chr1	59769073	59769074	region_512	0	+	chr1	59762624	60092526	Q96C11-2	uc001czg.2	uc001czg.2	FGGY	Homo sapiens FGGY carbohydrate kinase domain containing (FGGY), transcript variant 2, mRNA.
chr1	60360855	60360856	region_515	0	+	chr1	60358979	60392423	P51589	uc001czq.3	uc001czq.3	CYP2J2	Homo sapiens cytochrome P450, family 2, subfamily J, polypeptide 2 (CYP2J2), mRNA.
chr1	62909828	62909829	region_524	0	+	chr1	62901974	62917475	O94782	uc001daj.2	uc001daj.2	USP1	Homo sapiens ubiquitin specific peptidase 1 (USP1), transcript variant 2, mRNA.
chr1	64675114	64675115	region_536	0	+	chr1	64669489	64710027	NP_689702	uc001dbn.1	uc001dbn.1	UBE2U	Homo sapiens ubiquitin-conjugating enzyme E2U (putative) (UBE2U), mRNA.
chr1	70888257	70888258	region_565	0	+	chr1	70876900	70897918		uc009wbl.2	uc009wbl.2	CTH	Homo sapiens cystathionase (cystathionine gamma-lyase) (CTH), transcript variant 1, mRNA.
chr1	79087499	79087500	region_599	0	+	chr1	79086087	79111830	Q53G44	uc010oro.2	uc010oro.2	IFI44L	Homo sapiens interferon-induced protein 44-like (IFI44L), mRNA.
chr1	81774700	81774701	region_602	0	+	chr1	81771844	82458107	B3KVU1	uc001dis.3	uc001dis.3	LPHN2	Homo sapiens latrophilin 2 (LPHN2), mRNA.
chr1	84558721	84558722	region_608	0	+	chr1	84543744	84670979	P22694-8	uc001dji.3	uc001dji.3	PRKACB	Homo sapiens protein kinase, cAMP-dependent, catalytic, beta (PRKACB), transcript variant 3, mRNA.
chr1	84949092	84949093	region_612	0	+	chr1	84944919	84964033	Q9H9Y2	uc001djv.4	uc001djv.4	RPF1	Homo sapiens ribosome production factor 1 homolog (S. cerevisiae) (RPF1), mRNA.
chr1	92637379	92637380	region_660	0	+	chr1	92632608	92650280	E9PEZ5	uc010otd.2	uc010otd.2	KIAA1107	Homo sapiens KIAA1107 (KIAA1107), mRNA.
chr1	94892250	94892251	region_681	0	+	chr1	94883932	94944260	P28288-3	uc001dqm.4	uc001dqm.4	ABCD3	Homo sapiens ATP-binding cassette, sub-family D (ALD), member 3 (ABCD3), transcript variant 2, mRNA.
chr1	99133093	99133094	region_697	0	+	chr1	99127235	99226056	Q9UNH6-3	uc010ouc.2	uc010ouc.2	SNX7	Homo sapiens sorting nexin 7 (SNX7), transcript variant 1, mRNA.
chr1	101186443	101186444	region_713	0	+	chr1	101185195	101204601	E9PDD1	uc010ouj.2	uc010ouj.2	VCAM1	Homo sapiens vascular cell adhesion molecule 1 (VCAM1), transcript variant 3, mRNA.
chr1	109472240	109472241	region_739	0	+	chr1	109472129	109493070	Q96S66-3	uc009wes.2	uc009wes.2	CLCC1	Homo sapiens chloride channel CLIC-like 1 (CLCC1), transcript variant 3, mRNA.
chr1	109842420	109842421	region_745	0	+	chr1	109834986	109849663	NP_001252542	uc010ovh.1	uc010ovh.1	MYBPHL	Homo sapiens myosin binding protein H-like (MYBPHL), transcript variant 2, mRNA.
chr1	109945434	109945435	region_747	0	+	chr1	109941652	109969070	P28066	uc001dxn.3	uc001dxn.3	PSMA5	Homo sapiens proteasome (prosome, macropain) subunit, alpha type, 5 (PSMA5), transcript variant 1, mRNA.
chr1	110097819	110097820	region_748	0	+	chr1	110091185	110138454	P08754	uc001dxz.3	uc001dxz.3	GNAI3	Homo sapiens guanine nucleotide binding protein (G protein), alpha inhibiting activity polypeptide 3 (GNAI3), mRNA.
chr1	110278450	110278451	region_752	0	+	chr1	110276553	110283660	P21266	uc001dyo.2	uc001dyo.2	GSTM3	Homo sapiens glutathione S-transferase mu 3 (brain) (GSTM3), transcript variant 1, mRNA.
chr1	110472855	110472856	region_753	0	+	chr1	110453232	110473616	NP_757350	uc021orj.2	uc021orj.2	CSF1	Homo sapiens colony stimulating factor 1 (macrophage) (CSF1), transcript variant 3, mRNA.
chr1	110918749	110918750	region_758	0	+	chr1	110905472	110933704	O15374	uc001dzo.2	uc001dzo.2	SLC16A4	Homo sapiens solute carrier family 16, member 4 (monocarboxylic acid transporter 5) (SLC16A4), transcript variant 1, mRNA.
chr1	111418524	111418525	region_761	0	+	chr1	111413820	111442558	P19397	uc001dzw.3	uc001dzw.3	CD53	Homo sapiens CD53 molecule (CD53), transcript variant 1, mRNA.
chr1	111662993	111662994	region_763	0	+	chr1	111659953	111682838	Q6UX65	uc001ead.4	uc001ead.4	DRAM2	Homo sapiens DNA-damage regulated autophagy modulator 2 (DRAM2), mRNA.
chr1	113076090	113076091	region_777	0	+	chr1	113066140	113153625		uc009wgh.3	uc009wgh.3	ST7L	Homo sapiens suppression of tumorigenicity 7 like (ST7L), transcript variant 2, mRNA.
chr1	117474851	117474852	region_809	0	+	chr1	117452688	117532972	Q9P2B2	uc001egv.1	uc001egv.1	PTGFRN	Homo sapiens prostaglandin F2 receptor inhibitor (PTGFRN), mRNA.
chr1	117917412	117917413	region_812	0	+	chr1	117910084	118042176	O60476	uc009whg.1	uc009whg.1	MAN1A2	Homo sapiens mannosidase, alpha, class 1A, member 2 (MAN1A2), mRNA.
chr1	119915224	119915225	region_821	0	+	chr1	119911401	119936751	Q9NYQ3	uc001ehq.1	uc001ehq.1	HAO2	Homo sapiens hydroxyacid oxidase 2 (long chain) (HAO2), transcript variant 2, mRNA.
chr1	142811979	142811980	region_834	0	+	chr1	142803530	142826645		uc001ejc.4	uc001ejc.4	BC071797	Homo sapiens, clone IMAGE:4720764, mRNA.
chr1	145553206	145553207	region_857	0	+	chr1	145549208	145563099	Q8N283	uc010oyx.1	uc010oyx.1	ANKRD35	Homo sapiens ankyrin repeat domain 35 (ANKRD35), mRNA.
chr1	145612932	145612933	region_858	0	+	chr1	145611035	145688776	Q9Y4L5	uc001eoj.3	uc001eoj.3	RNF115	Homo sapiens ring finger protein 115 (RNF115), mRNA.
chr1	147442552	147442553	region_874	0	+	chr1	147425566	147465755	A6NKF9	uc009wjm.3	uc009wjm.3	GPR89C	Homo sapiens G protein-coupled receptor 89C (GPR89C), mRNA.
chr1	150905183	150905184	region_902	0	+	chr1	150898814	150917797	Q15047-2	uc001evw.4	uc001evw.4	SETDB1	Homo sapiens SET domain, bifurcated 1 (SETDB1), transcript variant 3, mRNA.
chr1	151685950	151685951	region_919	0	+	chr1	151682908	151702082		uc001eyu.2	uc001eyu.2	RIIAD1	Homo sapiens regulatory subunit of type II PKA R-subunit (RIIa) domain containing 1 (RIIAD1), mRNA.
chr1	153305820	153305821	region_942	0	+	chr1	153302596	153321022	Q96LB8	uc001fbo.3	uc001fbo.3	PGLYRP4	Homo sapiens peptidoglycan recognition protein 4 (PGLYRP4), mRNA.
chr1	155665346	155665347	region_981	0	+	chr1	155629232	155755165	Q9H869-6	uc021paz.1	uc021paz.1	YY1AP1	Homo sapiens YY1 associated protein 1 (YY1AP1), transcript variant 9, mRNA.
chr1	160815225	160815226	region_1051	0	+	chr1	160799949	160832692	Q9BZW8-2	uc001fxa.3	uc001fxa.3	CD244	Homo sapiens CD244 molecule, natural killer cell receptor 2B4 (CD244), transcript variant 1, mRNA.
chr1	160975784	160975785	region_1054	0	+	chr1	160965000	160990902	B7Z941	uc010pjv.2	uc010pjv.2	F11R	Homo sapiens F11 receptor (F11R), mRNA.
chr1	161168684	161168685	region_1060	0	+	chr1	161159537	161168845	O75173	uc001fyt.4	uc001fyt.4	ADAMTS4	Homo sapiens ADAM metallopeptidase with thrombospondin type 1 motif, 4 (ADAMTS4), mRNA.
chr1	162773286	162773287	region_1077	0	+	chr1	162760495	162782608	P56937	uc001gci.3	uc001gci.3	HSD17B7	Homo sapiens hydroxysteroid (17-beta) dehydrogenase 7 (HSD17B7), mRNA.
chr1	164530671	164530672	region_1082	0	+	chr1	164528596	164821060	P40424-3	uc010pku.2	uc010pku.2	PBX1	Homo sapiens pre-B-cell leukemia homeobox 1 (PBX1), transcript variant 3, mRNA.
chr1	171221527	171221528	region_1140	0	+	chr1	171217632	171255113	Q01740	uc009wvz.3	uc009wvz.3	FMO1	Homo sapiens flavin containing monooxygenase 1 (FMO1), mRNA.
chr1	180910384	180910385	region_1196	0	+	chr1	180882312	180915239	Q5VZ46	uc001gok.2	uc001gok.2	KIAA1614	Homo sapiens KIAA1614 (KIAA1614), mRNA.
chr1	193037368	193037369	region_1240	0	+	chr1	193028551	193055115	P10155	uc001gss.3	uc001gss.3	TROVE2	Homo sapiens TROVE domain family, member 2 (TROVE2), transcript variant 5, mRNA.
chr1	202568634	202568635	region_1290	0	+	chr1	202559724	202612581	Q8N9I0	uc001gye.3	uc001gye.3	SYT2	Homo sapiens synaptotagmin II (SYT2), transcript variant 2, mRNA.
chr1	204508509	204508510	region_1313	0	+	chr1	204485506	204518786		uc010pqw.2	uc010pqw.2	MDM4	Homo sapiens Mdm4 p53 binding protein homolog (mouse) (MDM4), transcript variant 2, mRNA.
chr1	206318718	206318719	region_1334	0	+	chr1	206317458	206332104	P14091-1	uc001hdu.3	uc001hdu.3	CTSE	Homo sapiens cathepsin E (CTSE), transcript variant 1, mRNA.
chr1	209966184	209966185	region_1362	0	+	chr1	209958967	209979520	O14896	uc001hhq.2	uc001hhq.2	IRF6	Homo sapiens interferon regulatory factor 6 (IRF6), transcript variant 1, mRNA.
chr1	212559059	212559060	region_1376	0	+	chr1	212537815	212588267	Q9H813-2	uc010pte.2	uc010pte.2	TMEM206	Homo sapiens transmembrane protein 206 (TMEM206), transcript variant 1, mRNA.
chr1	213166544	213166545	region_1384	0	+	chr1	213165523	213188820	F5H476	uc010pto.2	uc010pto.2	ANGEL2	Homo sapiens angel homolog 2 (Drosophila) (ANGEL2), mRNA.
chr1	219873577	219873578	region_1403	0	+	chr1	219858768	220131989		uc001hlu.1	uc001hlu.1	SLC30A10	Homo sapiens solute carrier family 30, member 10 (SLC30A10), transcript variant 1, mRNA.
chr1	220235137	220235138	region_1406	0	+	chr1	220230823	220263191	O95861	uc001hma.3	uc001hma.3	BPNT1	Homo sapiens 3'(2'), 5'-bisphosphate nucleotidase 1 (BPNT1), mRNA.
chr1	222705001	222705002	region_1414	0	+	chr1	222695601	222721444	Q6UWX4	uc001hnh.1	uc001hnh.1	HHIPL2	Homo sapiens HHIP-like 2 (HHIPL2), mRNA.
chr1	225687349	225687350	region_1435	0	+	chr1	225674533	225703099	Q6ZSB8	uc001hpb.1	uc001hpb.1	ENAH	Homo sapiens enabled homolog (Drosophila) (ENAH), transcript variant 1, mRNA.
chr1	236147194	236147195	region_1495	0	+	chr1	236139131	236175343	NP_002499	uc009xgc.3	uc009xgc.3	NID1	Homo sapiens nidogen 1 (NID1), mRNA.
chr1	239560844	239560845	region_1506	0	+	chr1	239549864	240049896		uc001hyo.1	uc001hyo.1	CHRM3	Homo sapiens cholinergic receptor, muscarinic 3 (CHRM3), mRNA.
chr1	246731967	246731968	region_1535	0	+	chr1	246729638	246811544	Q6PJW8-2	uc001ibo.4	uc001ibo.4	CNST	Homo sapiens consortin, connexin sorting protein (CNST), transcript variant 2, mRNA.
chr10	5014202	5014203	region_1574	0	+	chr10	5005453	5149878	P42330	uc001ihr.3	uc001ihr.3	AKR1C3	Homo sapiens aldo-keto reductase family 1, member C3 (AKR1C3), transcript variant 2, mRNA.
chr10	5252826	5252827	region_1577	0	+	chr10	5238797	5260910	NP_001809	uc001ihw.2	uc001ihw.2	AKR1C4	Homo sapiens aldo-keto reductase family 1, member C4 (AKR1C4), mRNA.
chr10	13516553	13516554	region_1621	0	+	chr10	13480483	13544976	Q8N7W2-3	uc001imm.2	uc001imm.2	BEND7	Homo sapiens BEN domain containing 7 (BEND7), transcript variant 1, mRNA.
chr10	15100715	15100716	region_1631	0	+	chr10	15085894	15115851	Q9NV23-2	uc001int.2	uc001int.2	OLAH	Homo sapiens oleoyl-ACP hydrolase (OLAH), transcript variant 1, mRNA.
chr10	30606169	30606170	region_1702	0	+	chr10	30598729	30638267	Q9NVV4	uc001iva.4	uc001iva.4	MTPAP	Homo sapiens mitochondrial poly(A) polymerase (MTPAP), nuclear gene encoding mitochondrial protein, mRNA.
chr10	30735755	30735756	region_1704	0	+	chr10	30722949	30750762	P41279	uc001ivi.2	uc001ivi.2	MAP3K8	Homo sapiens mitogen-activated protein kinase kinase kinase 8 (MAP3K8), transcript variant 1, mRNA.
chr10	32741694	32741695	region_1712	0	+	chr10	32735040	32803511		uc009xlu.2	uc009xlu.2	CCDC7	Homo sapiens coiled-coil domain containing 7 (CCDC7), transcript variant 1, mRNA.
chr10	42911507	42911508	region_1731	0	+	chr10	42903621	42967688		uc001izx.3	uc001izx.3	BC039000	Homo sapiens cyclin Y-like 2, mRNA (cDNA clone IMAGE:4704933), with apparent retained intron.
chr10	61549991	61549992	region_1819	0	+	chr10	61548505	61666414	Q16204	uc001jks.4	uc001jks.4	CCDC6	Homo sapiens coiled-coil domain containing 6 (CCDC6), mRNA.
chr10	63944355	63944356	region_1827	0	+	chr10	63942793	63996022	Q5SVY4	uc009xpf.1	uc009xpf.1	RTKN2	Homo sapiens rhotekin 2 (RTKN2), mRNA.
chr10	69647405	69647406	region_1836	0	+	chr10	69644426	69678147	Q96EB6	uc001jnd.3	uc001jnd.3	SIRT1	Homo sapiens sirtuin 1 (SIRT1), transcript variant 1, mRNA.
chr10	70254014	70254015	region_1843	0	+	chr10	70242089	70287280	P16260	uc001joi.3	uc001joi.3	SLC25A16	Homo sapiens solute carrier family 25 (mitochondrial carrier; Graves disease autoantigen), member 16 (SLC25A16), nuclear gene encoding mitochondrial protein, mRNA.
chr10	70889687	70889688	region_1850	0	+	chr10	70883907	70932616	O75436	uc001jpb.3	uc001jpb.3	VPS26A	Homo sapiens vacuolar protein sorting 26 homolog A (S. pombe) (VPS26A), transcript variant 1, mRNA.
chr10	71825781	71825782	region_1856	0	+	chr10	71812356	71872040	Q9P0M6	uc001jqm.3	uc001jqm.3	H2AFY2	Homo sapiens H2A histone family, member Y2 (H2AFY2), mRNA.
chr10	71858177	71858178	region_1857	0	+	chr10	71857978	71883856	Q9BRQ8	uc010qjg.2	uc010qjg.2	AIFM2	Homo sapiens apoptosis-inducing factor, mitochondrion-associated, 2 (AIFM2), transcript variant 1, mRNA.
chr10	74871023	74871024	region_1879	0	+	chr10	74870209	74891581	Q86X67	uc001jtj.3	uc001jtj.3	NUDT13	Homo sapiens nudix (nucleoside diphosphate linked moiety X)-type motif 13 (NUDT13), mRNA.
chr10	75016327	75016328	region_1882	0	+	chr10	75013515	75051199		uc001jtv.4	uc001jtv.4	TTC18	Homo sapiens tetratricopeptide repeat domain 18 (TTC18), mRNA.
chr10	75893399	75893400	region_1898	0	+	chr10	75880014	75910519	Q9Y2T2	uc001jwf.3	uc001jwf.3	AP3M1	Homo sapiens adaptor-related protein complex 3, mu 1 subunit (AP3M1), transcript variant 2, mRNA.
chr10	82215260	82215261	region_1924	0	+	chr10	82214037	82282391	Q8NG11	uc001kcj.4	uc001kcj.4	TSPAN14	Homo sapiens tetraspanin 14 (TSPAN14), transcript variant 1, mRNA.
chr10	87390990	87390991	region_1934	0	+	chr10	87359311	87551316	Q9ULK0	uc010qmf.1	uc010qmf.1	GRID1	Homo sapiens glutamate receptor, ionotropic, delta 1 (GRID1), mRNA.
chr10	88874636	88874637	region_1943	0	+	chr10	88854952	88951222	Q86V20	uc001kei.4	uc001kei.4	FAM35A	Homo sapiens family with sequence similarity 35, member A (FAM35A), mRNA.
chr10	89629107	89629108	region_1951	0	+	chr10	89623194	89728532	P60484	uc001kfb.3	uc001kfb.3	PTEN	Homo sapiens phosphatase and tensin homolog (PTEN), mRNA.
chr10	90488318	90488319	region_1956	0	+	chr10	90484300	90512513	Q5VXJ0	uc010qmv.2	uc010qmv.2	LIPK	Homo sapiens lipase, family member K (LIPK), mRNA.
chr10	90521561	90521562	region_1957	0	+	chr10	90521162	90537999	Q5VXI9	uc010qmw.2	uc010qmw.2	LIPN	Homo sapiens lipase, family member N (LIPN), mRNA.
chr10	92675806	92675807	region_1973	0	+	chr10	92671856	92681032	Q15327	uc001khe.1	uc001khe.1	ANKRD1	Homo sapiens ankyrin repeat domain 1 (cardiac muscle) (ANKRD1), mRNA.
chr10	93832283	93832284	region_1980	0	+	chr10	93808396	94000118	Q5QP71	uc001khu.2	uc001khu.2	CPEB3	Homo sapiens cytoplasmic polyadenylation element binding protein 3 (CPEB3), transcript variant 1, mRNA.
chr10	95262676	95262677	region_1987	0	+	chr10	95256368	95288849	NP_060601	uc009xug.3	uc009xug.3	CEP55	Homo sapiens centrosomal protein 55kDa (CEP55), transcript variant 2, mRNA.
chr10	96443321	96443322	region_2001	0	+	chr10	96443250	96495947	P33260	uc001kjv.4	uc001kjv.4	CYP2C18	Homo sapiens cytochrome P450, family 2, subfamily C, polypeptide 18 (CYP2C18), transcript variant 1, mRNA.
chr10	99338042	99338043	region_2031	0	+	chr10	99332255	99343641	Q9GZV1	uc001knw.3	uc001knw.3	ANKRD2	Homo sapiens ankyrin repeat domain 2 (stretch responsive muscle) (ANKRD2), transcript variant 1, mRNA.
chr10	101174070	101174071	region_2045	0	+	chr10	101156626	101190530	P17174	uc001kpr.3	uc001kpr.3	GOT1	Homo sapiens glutamic-oxaloacetic transaminase 1, soluble (GOT1), mRNA.
chr10	101469859	101469860	region_2049	0	+	chr10	101468504	101492423	Q7KZN9	uc001kqb.4	uc001kqb.4	COX15	Homo sapiens cytochrome c oxidase assembly homolog 15 (yeast) (COX15), nuclear gene encoding mitochondrial protein, transcript variant 1, mRNA.
chr10	101812250	101812251	region_2054	0	+	chr10	101802064	101841642	P15169	uc001kql.2	uc001kql.2	CPN1	Homo sapiens carboxypeptidase N, polypeptide 1 (CPN1), mRNA.
chr10	105670143	105670144	region_2093	0	+	chr10	105637317	105677427	Q9H668	uc001kxl.3	uc001kxl.3	OBFC1	Homo sapiens oligonucleotide/oligosaccharide-binding fold containing 1 (OBFC1), mRNA.
chr10	112687195	112687196	region_2114	0	+	chr10	112679300	112773425	Q9UQ13	uc001kzl.4	uc001kzl.4	SHOC2	Homo sapiens soc-2 suppressor of clear homolog (C. elegans) (SHOC2), transcript variant 1, mRNA.
chr10	115595810	115595811	region_2125	0	+	chr10	115594482	115613975	Q6PJP8	uc001law.3	uc001law.3	DCLRE1A	Homo sapiens DNA cross-link repair 1A (DCLRE1A), transcript variant 2, mRNA.
chr10	117825328	117825329	region_2136	0	+	chr10	117816441	118031819	P56159-2	uc001lci.3	uc001lci.3	GFRA1	Homo sapiens GDNF family receptor alpha 1 (GFRA1), transcript variant 2, mRNA.
chr10	118092480	118092481	region_2137	0	+	chr10	118083939	118139541	P0C7W6	uc001lck.3	uc001lck.3	CCDC172	Homo sapiens coiled-coil domain containing 172 (CCDC172), mRNA.
chr10	124270873	124270874	region_2175	0	+	chr10	124221040	124274424	Q92743	uc001lgj.2	uc001lgj.2	HTRA1	Homo sapiens HtrA serine peptidase 1 (HTRA1), mRNA.
chr10	134159343	134159344	region_2218	0	+	chr10	134145613	134166901	Q9C0I9-3	uc001llf.2	uc001llf.2	LRRC27	Homo sapiens leucine rich repeat containing 27 (LRRC27), transcript variant 4, mRNA.
chr10	135346747	135346748	region_2230	0	+	chr10	135340866	135352620	P05181	uc001lnj.1	uc001lnj.1	CYP2E1	Homo sapiens cytochrome P450, family 2, subfamily E, polypeptide 1 (CYP2E1), mRNA.
chr11	162950	162951	region_2233	0	+	chr11	141452	180341		uc001lnz.2	uc001lnz.2	AL137655	Homo sapiens mRNA; cDNA DKFZp434B2016 (from clone DKFZp434B2016).
chr11	5620103	5620104	region_2302	0	+	chr11	5617330	5634188	E9PFM0	uc009yeo.2	uc009yeo.2	TRIM6	Homo sapiens tripartite motif containing 6 (TRIM6), transcript variant 2, mRNA.
chr11	7263260	7263261	region_2324	0	+	chr11	7260008	7465778		uc001mfd.3	uc001mfd.3	SYT9	Homo sapiens synaptotagmin IX (SYT9), mRNA.
chr11	7688239	7688240	region_2329	0	+	chr11	7686325	7694821	Q6BCY4	uc001mfm.3	uc001mfm.3	CYB5R2	Homo sapiens cytochrome b5 reductase 2 (CYB5R2), mRNA.
chr11	9691437	9691438	region_2348	0	+	chr11	9685627	9763487	Q9UH65	uc001mhv.3	uc001mhv.3	SWAP70	Homo sapiens SWAP switching B-cell complex 70kDa subunit (SWAP70), mRNA.
chr11	12319626	12319627	region_2369	0	+	chr11	12308446	12380691	Q6ZW33	uc001mkg.1	uc001mkg.1	MICALCL	Homo sapiens MICAL C-terminal like (MICALCL), mRNA.
chr11	27067046	27067047	region_2432	0	+	chr11	27062508	27149354	O75936	uc001mre.1	uc001mre.1	BBOX1	Homo sapiens butyrobetaine (gamma), 2-oxoglutarate dioxygenase (gamma-butyrobetaine hydroxylase) 1 (BBOX1), mRNA.
chr11	34650475	34650476	region_2468	0	+	chr11	34642587	34684834	Q9NZC4	uc001mvr.2	uc001mvr.2	EHF	Homo sapiens ets homologous factor (EHF), transcript variant 2, mRNA.
chr11	34912822	34912823	region_2469	0	+	chr11	34896713	34937939	J3KN82	uc010reo.1	uc010reo.1	APIP	Homo sapiens APAF1 interacting protein (APIP), mRNA.
chr11	35163570	35163571	region_2471	0	+	chr11	35160416	35244867	P16070-15	uc021qfw.1	uc021qfw.1	CD44	Homo sapiens CD44 molecule (Indian blood group) (CD44), transcript variant 8, mRNA.
chr11	36335260	36335261	region_2479	0	+	chr11	36317724	36486754	Q6MZQ0	uc001mwo.4	uc001mwo.4	PRR5L	Homo sapiens proline rich 5 like (PRR5L), transcript variant 1, mRNA.
chr11	44805087	44805088	region_2495	0	+	chr11	44785975	44953977	Q96SJ8	uc001mye.4	uc001mye.4	TSPAN18	Homo sapiens tetraspanin 18 (TSPAN18), mRNA.
chr11	47711459	47711460	region_2523	0	+	chr11	47681142	47712410		uc001ngf.3	uc001ngf.3	AGBL2	Homo sapiens ATP/GTP binding protein-like 2 (AGBL2), mRNA.
chr11	58294416	58294417	region_2566	0	+	chr11	58294343	58343390	O60711	uc001nmw.3	uc001nmw.3	LPXN	Homo sapiens leupaxin (LPXN), transcript variant 2, mRNA.
chr11	58968367	58968368	region_2577	0	+	chr11	58938902	58976060	Q9Y2E6	uc001nnr.2	uc001nnr.2	DTX4	Homo sapiens deltex homolog 4 (Drosophila) (DTX4), mRNA.
chr11	59597364	59597365	region_2582	0	+	chr11	59596745	59612974	P27352	uc001noi.3	uc001noi.3	GIF	Homo sapiens gastric intrinsic factor (vitamin B synthesis) (GIF), mRNA.
chr11	59620611	59620612	region_2583	0	+	chr11	59620280	59634041	P20061	uc001noj.2	uc001noj.2	TCN1	Homo sapiens transcobalamin I (vitamin B12 binding protein, R binder family) (TCN1), mRNA.
chr11	62935134	62935135	region_2640	0	+	chr11	62931295	62997124	Q6T423	uc001nwr.1	uc001nwr.1	SLC22A25	Homo sapiens solute carrier family 22, member 25 (SLC22A25), mRNA.
chr11	63454605	63454606	region_2648	0	+	chr11	63448921	63527363	O95197	uc001nxq.3	uc001nxq.3	RTN3	Homo sapiens reticulon 3 (RTN3), transcript variant 5, mRNA.
chr11	68677901	68677902	region_2715	0	+	chr11	68671318	68697274		uc001ooj.1	uc001ooj.1	IGHMBP2	Homo sapiens immunoglobulin mu binding protein 2 (IGHMBP2), mRNA.
chr11	74411768	74411769	region_2759	0	+	chr11	74407473	74430348	Q6WN34	uc001ovg.3	uc001ovg.3	CHRDL2	Homo sapiens chordin-like 2 (CHRDL2), transcript variant 2, mRNA.
chr11	82973941	82973942	region_2804	0	+	chr11	82972501	82997019	Q9GZT6	uc001pac.3	uc001pac.3	CCDC90B	Homo sapiens coiled-coil domain containing 90B (CCDC90B), nuclear gene encoding mitochondrial protein, mRNA.
chr11	85413033	85413034	region_2810	0	+	chr11	85405264	85425791	Q9HCH5-2	uc001pav.3	uc001pav.3	SYTL2	Homo sapiens synaptotagmin-like 2 (SYTL2), transcript variant b, mRNA.
chr11	88248055	88248056	region_2825	0	+	chr11	88237743	88781240	P41594	uc001pcq.3	uc001pcq.3	GRM5	Homo sapiens glutamate receptor, metabotropic 5 (GRM5), transcript variant a, mRNA.
chr11	101768776	101768777	region_2872	0	+	chr11	101761404	101787253	Q86XS5	uc001pgl.3	uc001pgl.3	ANGPTL5	Homo sapiens angiopoietin-like 5 (ANGPTL5), mRNA.
chr11	101987518	101987519	region_2876	0	+	chr11	101981191	102104154	P46937	uc001pgt.3	uc001pgt.3	YAP1	Homo sapiens Yes-associated protein 1 (YAP1), transcript variant 1, mRNA.
chr11	102191658	102191659	region_2877	0	+	chr11	102188180	102210135	Q13489	uc001pgx.3	uc001pgx.3	BIRC3	Homo sapiens baculoviral IAP repeat containing 3 (BIRC3), transcript variant 1, mRNA.
chr11	102224665	102224666	region_2878	0	+	chr11	102217912	102249401	Q13490	uc001pgy.4	uc001pgy.4	BIRC2	Homo sapiens baculoviral IAP repeat containing 2 (BIRC2), transcript variant 1, mRNA.
chr11	104818021	104818022	region_2893	0	+	chr11	104813593	104827422	NP_150649	uc001pib.1	uc001pib.1	CASP4	Homo sapiens caspase 4, apoptosis-related cysteine peptidase (CASP4), transcript variant gamma, mRNA.
chr11	106547422	106547423	region_2904	0	+	chr11	106544737	106889171	P33402-2	uc001pjf.5	uc001pjf.5	GUCY1A2	Homo sapiens guanylate cyclase 1, soluble, alpha 2 (GUCY1A2), transcript variant 1, mRNA.
chr11	112840658	112840659	region_2943	0	+	chr11	112831968	113092626	P13591-6	uc001pno.3	uc001pno.3	NCAM1	Homo sapiens neural cell adhesion molecule 1 (NCAM1), transcript variant 2, mRNA.
chr11	113783579	113783580	region_2949	0	+	chr11	113775517	113817283	O95264	uc001pok.3	uc001pok.3	HTR3B	Homo sapiens 5-hydroxytryptamine (serotonin) receptor 3B, ionotropic (HTR3B), mRNA.
chr11	113851751	113851752	region_2950	0	+	chr11	113845796	113861034	P46098-4	uc010rxa.2	uc010rxa.2	HTR3A	Homo sapiens 5-hydroxytryptamine (serotonin) receptor 3A, ionotropic (HTR3A), transcript variant 2, mRNA.
chr11	118079896	118079897	region_2978	0	+	chr11	118064441	118083773	Q86YT9	uc001psh.2	uc001psh.2	AMICA1	Homo sapiens adhesion molecule, interacts with CXADR antigen 1 (AMICA1), transcript variant 2, mRNA.
chr11	118416199	118416200	region_2986	0	+	chr11	118401802	118417313	Q86YD3-4	uc001ptl.2	uc001ptl.2	TMEM25	Homo sapiens transmembrane protein 25 (TMEM25), transcript variant 4, mRNA.
chr11	120001436	120001437	region_3001	0	+	chr11	119981993	120008863	Q14134	uc001pwz.3	uc001pwz.3	TRIM29	Homo sapiens tripartite motif containing 29 (TRIM29), mRNA.
chr11	126091845	126091846	region_3049	0	+	chr11	126081618	126132879	Q9BPY3	uc001qdf.3	uc001qdf.3	FAM118B	Homo sapiens family with sequence similarity 118, member B (FAM118B), mRNA.
chr11	130288373	130288374	region_3073	0	+	chr11	130274817	130298539	Q9UP79	uc001qgg.4	uc001qgg.4	ADAMTS8	Homo sapiens ADAM metallopeptidase with thrombospondin type 1 motif, 8 (ADAMTS8), mRNA.
chr12	8850058	8850059	region_3177	0	+	chr12	8834286	8935687		uc009zgf.2	uc009zgf.2	RIMKLB	Homo sapiens ribosomal modification protein rimK-like family member B (RIMKLB), mRNA.
chr12	10183572	10183573	region_3200	0	+	chr12	10183275	10218565	Q6UXN8	uc001qxa.3	uc001qxa.3	CLEC9A	Homo sapiens C-type lectin domain family 9, member A (CLEC9A), mRNA.
chr12	10597351	10597352	region_3212	0	+	chr12	10594862	10607215	P26715	uc009zhm.2	uc009zhm.2	KLRC1	Homo sapiens killer cell lectin-like receptor subfamily C, member 1 (KLRC1), transcript variant 3, mRNA.
chr12	15482198	15482199	region_3255	0	+	chr12	15475190	15669997	Q8IYG3	uc001rcu.2	uc001rcu.2	PTPRO	Homo sapiens protein tyrosine phosphatase, receptor type, O (PTPRO), transcript variant 2, mRNA.
chr12	16344395	16344396	region_3259	0	+	chr12	16341418	16430619	A6NIM6	uc021qvs.1	uc021qvs.1	SLC15A5	Homo sapiens solute carrier family 15, member 5 (SLC15A5), mRNA.
chr12	19596084	19596085	region_3266	0	+	chr12	19592607	19675173	Q6ZN18	uc001ref.2	uc001ref.2	AEBP2	Homo sapiens AE binding protein 2 (AEBP2), transcript variant 2, mRNA.
chr12	27626583	27626584	region_3306	0	+	chr12	27619742	27655118	A6NFE2	uc010sjq.2	uc010sjq.2	SMCO2	Homo sapiens single-pass membrane protein with coiled-coil domains 2 (SMCO2), mRNA.
chr12	32838655	32838656	region_3336	0	+	chr12	32832136	32884068		uc010skf.1	uc010skf.1	DNM1L	Homo sapiens dynamin 1-like (DNM1L), transcript variant 3, mRNA.
chr12	42722854	42722855	region_3354	0	+	chr12	42719946	42793227	Q8NEY8-5	uc001rna.3	uc001rna.3	PPHLN1	Homo sapiens periphilin 1 (PPHLN1), transcript variant 5, mRNA.
chr12	44128984	44128985	region_3357	0	+	chr12	44122409	44152561	Q9H0K6	uc001rnq.5	uc001rnq.5	PUS7L	Homo sapiens pseudouridylate synthase 7 homolog (S. cerevisiae)-like (PUS7L), transcript variant 1, mRNA.
chr12	46754603	46754604	region_3368	0	+	chr12	46751970	46759090	F8VQW8	uc010sli.2	uc010sli.2	SLC38A2	Homo sapiens solute carrier family 38, member 2 (SLC38A2), mRNA.
chr12	49093207	49093208	region_3381	0	+	chr12	49082240	49110781	O60563	uc001rsd.4	uc001rsd.4	CCNT1	Homo sapiens cyclin T1 (CCNT1), transcript variant a, mRNA.
chr12	51759954	51759955	region_3415	0	+	chr12	51745832	51773668		uc009zma.1	uc009zma.1	GALNT6	Homo sapiens UDP-N-acetyl-alpha-D-galactosamine:polypeptide N-acetylgalactosaminyltransferase 6 (GalNAc-T6) (GALNT6), mRNA.
chr12	52841367	52841368	region_3427	0	+	chr12	52840434	52845910	P04259	uc001sak.3	uc001sak.3	KRT6B	Homo sapiens keratin 6B (KRT6B), mRNA.
chr12	52863477	52863478	region_3428	0	+	chr12	52862299	52867569	P48668	uc001sal.4	uc001sal.4	KRT6C	Homo sapiens keratin 6C (KRT6C), mRNA.
chr12	52882037	52882038	region_3429	0	+	chr12	52880957	52887181	P02538	uc001sam.3	uc001sam.3	KRT6A	Homo sapiens keratin 6A (KRT6A), mRNA.
chr12	52943816	52943817	region_3430	0	+	chr12	52937692	52946931	Q3SY84	uc001sao.3	uc001sao.3	KRT71	Homo sapiens keratin 71 (KRT71), mRNA.
chr12	53086482	53086483	region_3431	0	+	chr12	53083410	53097247	Q7Z794	uc001saw.3	uc001saw.3	KRT77	Homo sapiens keratin 77 (KRT77), mRNA.
chr12	53409420	53409421	region_3434	0	+	chr12	53400061	53421703		uc009zmp.1	uc009zmp.1	EIF4B	Homo sapiens eukaryotic translation initiation factor 4B (EIF4B), mRNA.
chr12	54849911	54849912	region_3462	0	+	chr12	54849735	54867386	Q8WW33	uc001sgb.3	uc001sgb.3	GTSF1	Homo sapiens gametocyte specific factor 1 (GTSF1), mRNA.
chr12	69246569	69246570	region_3566	0	+	chr12	69244955	69326979	P14384	uc001sup.3	uc001sup.3	CPM	Homo sapiens carboxypeptidase M (CPM), transcript variant 2, mRNA.
chr12	85410354	85410355	region_3621	0	+	chr12	85408093	85430055	P0C672	uc009zsj.3	uc009zsj.3	TSPAN19	Homo sapiens tetraspanin 19 (TSPAN19), mRNA.
chr12	96345151	96345152	region_3667	0	+	chr12	96337070	96362370	Q96NU7	uc001tel.2	uc001tel.2	AMDHD1	Homo sapiens amidohydrolase domain containing 1 (AMDHD1), mRNA.
chr12	100632185	100632186	region_3686	0	+	chr12	100631745	100660857		uc001thh.1	uc001thh.1	DEPDC4	Homo sapiens DEP domain containing 4 (DEPDC4), mRNA.
chr12	102092899	102092900	region_3697	0	+	chr12	102091416	102122846	Q8WUD6	uc001tin.3	uc001tin.3	CHPT1	Homo sapiens choline phosphotransferase 1 (CHPT1), mRNA.
chr12	102126536	102126537	region_3698	0	+	chr12	102122425	102133250	Q8IZU3	uc001tir.3	uc001tir.3	SYCP3	Homo sapiens synaptonemal complex protein 3 (SYCP3), transcript variant 1, mRNA.
chr12	102468506	102468507	region_3702	0	+	chr12	102467972	102512361	Q8NFH4	uc001tjc.3	uc001tjc.3	NUP37	Homo sapiens nucleoporin 37kDa (NUP37), mRNA.
chr12	107173889	107173890	region_3729	0	+	chr12	107168398	107265251	Q9NVN3-1	uc001tlw.3	uc001tlw.3	RIC8B	Homo sapiens resistance to inhibitors of cholinesterase 8 homolog B (C. elegans) (RIC8B), mRNA.
chr12	108597079	108597080	region_3737	0	+	chr12	108523510	108644313	Q2TBF2	uc001tms.3	uc001tms.3	WSCD2	Homo sapiens WSC domain containing 2 (WSCD2), mRNA.
chr12	112086569	112086570	region_3775	0	+	chr12	112079949	112119639	B4DRM1	uc010syh.2	uc010syh.2	BRAP	Homo sapiens BRCA1 associated protein (BRAP), mRNA.
chr12	113509093	113509094	region_3788	0	+	chr12	113495661	113535833	Q86Y01	uc001tuk.1	uc001tuk.1	DTX1	Homo sapiens deltex homolog 1 (Drosophila) (DTX1), mRNA.
chr12	113871789	113871790	region_3795	0	+	chr12	113860215	113876081	Q96GA7	uc001tvi.3	uc001tvi.3	SDSL	Homo sapiens serine dehydratase-like (SDSL), mRNA.
chr12	114809175	114809176	region_3798	0	+	chr12	114791734	114843968	Q99593	uc001tvo.4	uc001tvo.4	TBX5	Homo sapiens T-box 5 (TBX5), transcript variant 4, mRNA.
chr12	118509940	118509941	region_3810	0	+	chr12	118501397	118541810	Q8N0Z9	uc001tws.3	uc001tws.3	VSIG10	Homo sapiens V-set and immunoglobulin domain containing 10 (VSIG10), mRNA.
chr12	121165000	121165001	region_3829	0	+	chr12	121163570	121176999	E9PE82	uc010szl.1	uc010szl.1	ACADS	Homo sapiens acyl-CoA dehydrogenase, C-2 to C-3 short chain (ACADS), nuclear gene encoding mitochondrial protein, mRNA.
chr12	121663661	121663662	region_3834	0	+	chr12	121647663	121670479		uc010szr.1	uc010szr.1	P2RX4	Homo sapiens purinergic receptor P2X, ligand-gated ion channel, 4 (P2RX4), transcript variant 5, mRNA.
chr12	121748442	121748443	region_3836	0	+	chr12	121746047	121768859	F5H0N1	uc010szu.2	uc010szu.2	ANAPC5	Homo sapiens anaphase promoting complex subunit 5 (ANAPC5), transcript variant 1, mRNA.
chr12	124202782	124202783	region_3867	0	+	chr12	124196864	124222049	Q8TBM3	uc001ufq.1	uc001ufq.1	ATP6V0A2	Homo sapiens ATPase, H+ transporting, lysosomal V0 subunit a2 (ATP6V0A2), mRNA.
chr12	128757586	128757587	region_3887	0	+	chr12	128751947	129192460	Q8N3T6	uc021rgn.1	uc021rgn.1	TMEM132C	Homo sapiens transmembrane protein 132C (TMEM132C), mRNA.
chr12	132215127	132215128	region_3897	0	+	chr12	132195631	132239044	Q8IV81	uc001uiz.2	uc001uiz.2	SFSWAP	Homo sapiens splicing factor, suppressor of white-apricot homolog (Drosophila) (SFSWAP), transcript variant 2, mRNA.
chr12	133804610	133804611	region_3911	0	+	chr12	133794897	133812422	E9PGG2	uc010tci.2	uc010tci.2	ANHX	Homo sapiens anomalous homeobox (ANHX), mRNA.
chr13	21730093	21730094	region_3931	0	+	chr13	21727733	21750741	Q8IX90	uc001unt.3	uc001unt.3	SKA3	Homo sapiens spindle and kinetochore associated complex subunit 3 (SKA3), transcript variant 1, mRNA.
chr13	27643428	27643429	region_3967	0	+	chr13	27640286	27746033	O75317	uc001uqy.3	uc001uqy.3	USP12	Homo sapiens ubiquitin specific peptidase 12 (USP12), mRNA.
chr13	27999421	27999422	region_3968	0	+	chr13	27998680	28009846	Q92664	uc001ure.2	uc001ure.2	GTF3A	Homo sapiens general transcription factor IIIA (GTF3A), mRNA.
chr13	28883917	28883918	region_3974	0	+	chr13	28874482	28896770	P17948-7	uc010aap.2	uc010aap.2	FLT1	Homo sapiens fms-related tyrosine kinase 1 (FLT1), transcript variant 1, mRNA.
chr13	38216289	38216290	region_4024	0	+	chr13	38210772	38357497	Q9UBN4	uc010abv.3	uc010abv.3	TRPC4	Homo sapiens transient receptor potential cation channel, subfamily C, member 4 (TRPC4), transcript variant alpha, mRNA.
chr13	49891633	49891634	region_4095	0	+	chr13	49882785	49975735	Q9H9S4	uc001vcw.3	uc001vcw.3	CAB39L	Homo sapiens calcium binding protein 39-like (CAB39L), transcript variant 1, mRNA.
chr13	76128084	76128085	region_4162	0	+	chr13	76123615	76180156	NP_001257881	uc031qmg.1	uc031qmg.1	UCHL3	Homo sapiens ubiquitin carboxyl-terminal esterase L3 (ubiquitin thiolesterase) (UCHL3), transcript variant 1, mRNA.
chr13	95268069	95268070	region_4199	0	+	chr13	95254103	95286899	Q86V85	uc001vly.3	uc001vly.3	GPR180	Homo sapiens G protein-coupled receptor 180 (GPR180), mRNA.
chr13	96239711	96239712	region_4204	0	+	chr13	96230455	96251974	B3KSP1	uc001vmj.3	uc001vmj.3	DZIP1	Homo sapiens DAZ interacting zinc finger protein 1 (DZIP1), transcript variant 1, mRNA.
chr13	99874684	99874685	region_4217	0	+	chr13	99852678	100038753	Q8NBM4	uc001voa.4	uc001voa.4	UBAC2	Homo sapiens UBA domain containing 2 (UBAC2), transcript variant 1, mRNA.
chr13	103504607	103504608	region_4240	0	+	chr13	103498190	103518503	P28715	uc010tjb.2	uc010tjb.2	ERCC5	Homo sapiens excision repair cross-complementing rodent repair deficiency, complementation group 5 (ERCC5), mRNA.
chr13	113819903	113819904	region_4278	0	+	chr13	113812967	113826698	P22891-2	uc010agr.2	uc010agr.2	PROZ	Homo sapiens protein Z, vitamin K-dependent plasma glycoprotein (PROZ), transcript variant 1, mRNA.
chr13	113961450	113961451	region_4282	0	+	chr13	113951468	113977741	P11279	uc001vtm.1	uc001vtm.1	LAMP1	Homo sapiens lysosomal-associated membrane protein 1 (LAMP1), mRNA.
chr13	114149985	114149986	region_4286	0	+	chr13	114145307	114188666	Q6UWJ1-2	uc001vtt.4	uc001vtt.4	TMCO3	Homo sapiens transmembrane and coiled-coil domains 3 (TMCO3), mRNA.
chr14	21680819	21680820	region_4321	0	+	chr14	21677295	21737638	P07910-2	uc001vzw.3	uc001vzw.3	HNRNPC	Homo sapiens heterogeneous nuclear ribonucleoprotein C (C1/C2) (HNRNPC), transcript variant 2, mRNA.
chr14	21969817	21969818	region_4327	0	+	chr14	21966281	21971972	Q86U44	uc001wbb.3	uc001wbb.3	METTL3	Homo sapiens methyltransferase like 3 (METTL3), mRNA.
chr14	31033951	31033952	region_4382	0	+	chr14	31028328	31077275	B4DIF9	uc010tpe.1	uc010tpe.1	G2E3	Homo sapiens G2/M-phase specific E3 ubiquitin protein ligase (G2E3), mRNA.
chr14	36773069	36773070	region_4408	0	+	chr14	36767763	36789882	Q9NS73	uc001wtm.2	uc001wtm.2	MBIP	Homo sapiens MAP3K12 binding inhibitory protein 1 (MBIP), transcript variant 1, mRNA.
chr14	50798789	50798790	region_4446	0	+	chr14	50796719	50862642	NP_004187	uc001wxz.3	uc001wxz.3	CDKL1	Homo sapiens cyclin-dependent kinase-like 1 (CDC2-related kinase) (CDKL1), mRNA.
chr14	53504158	53504159	region_4469	0	+	chr14	53503457	53560382	Q8NEL9-3	uc001xag.3	uc001xag.3	DDHD1	Homo sapiens DDHD domain containing 1 (DDHD1), transcript variant 1, mRNA.
chr14	64330686	64330687	region_4530	0	+	chr14	64319682	64427618	I6XXQ5	uc001xgk.3	uc001xgk.3	SYNE2	Homo sapiens spectrin repeat containing, nuclear envelope 2 (SYNE2), transcript variant 1, mRNA.
chr14	67811722	67811723	region_4551	0	+	chr14	67804580	67826720	Q9Y5K8	uc001xjf.3	uc001xjf.3	ATP6V1D	Homo sapiens ATPase, H+ transporting, lysosomal 34kDa, V1 subunit D (ATP6V1D), mRNA.
chr14	67871266	67871267	region_4553	0	+	chr14	67853699	67878828	Q9NYT0	uc001xjh.1	uc001xjh.1	PLEK2	Homo sapiens pleckstrin 2 (PLEK2), mRNA.
chr14	68182871	68182872	region_4560	0	+	chr14	68168602	68201168	Q96NR8	uc001xjz.4	uc001xjz.4	RDH12	Homo sapiens retinol dehydrogenase 12 (all-trans/9-cis/11-cis) (RDH12), mRNA.
chr14	69531271	69531272	region_4564	0	+	chr14	69517636	69619914	Q96JK2	uc001xkp.3	uc001xkp.3	DCAF5	Homo sapiens DDB1 and CUL4 associated factor 5 (DCAF5), nuclear gene encoding mitochondrial protein, mRNA.
chr14	70209389	70209390	region_4571	0	+	chr14	70193618	70238722	Q13243	uc001xll.3	uc001xll.3	SRSF5	Homo sapiens serine/arginine-rich splicing factor 5 (SRSF5), transcript variant 1, mRNA.
chr14	74115055	74115056	region_4595	0	+	chr14	74111577	74170431	NP_001188295	uc010aru.3	uc010aru.3	DNAL1	Homo sapiens dynein, axonemal, light chain 1 (DNAL1), transcript variant 2, mRNA.
chr14	74415658	74415659	region_4599	0	+	chr14	74399694	74417117	J3KNA2	uc001xpd.3	uc001xpd.3	FAM161B	Homo sapiens family with sequence similarity 161, member B (FAM161B), mRNA.
chr14	78275464	78275465	region_4641	0	+	chr14	78266425	78392304		uc010tvo.1	uc010tvo.1	ADCK1	Homo sapiens aarF domain containing kinase 1 (ADCK1), transcript variant 1, mRNA.
chr14	89305784	89305785	region_4663	0	+	chr14	89290496	89319400		uc010atg.1	uc010atg.1	TTC8	Homo sapiens tetratricopeptide repeat domain 8 (TTC8), transcript variant 2, mRNA.
chr14	94524280	94524281	region_4696	0	+	chr14	94517267	94547558	Q9GZR7	uc001ycj.3	uc001ycj.3	DDX24	Homo sapiens DEAD (Asp-Glu-Ala-Asp) box polypeptide 24 (DDX24), mRNA.
chr14	96970785	96970786	region_4715	0	+	chr14	96968712	97001935	P51003-2	uc001yfp.3	uc001yfp.3	PAPOLA	Homo sapiens poly(A) polymerase alpha (PAPOLA), transcript variant 2, mRNA.
chr14	105944026	105944027	region_4763	0	+	chr14	105939274	105946507	B7Z6C0	uc010tyr.2	uc010tyr.2	CRIP2	Homo sapiens cysteine-rich protein 2 (CRIP2), transcript variant 2, mRNA.
chr15	22743381	22743382	region_4786	0	+	chr15	22736245	22746002	I3L087	uc010tzx.1	uc010tzx.1	GOLGA6L1	Homo sapiens golgin A6 family-like 1 (GOLGA6L1), mRNA.
chr15	23572276	23572277	region_4796	0	+	chr15	23569671	23579379	NP_001258593	uc031qrb.1	uc031qrb.1	LOC440243	Homo sapiens putative golgin subfamily A member 6-like (LOC440243), mRNA.
chr15	25229193	25229194	region_4804	0	+	chr15	25226921	25266500		uc001yxc.3	uc001yxc.3	SNURF-SNRPN	Homo sapiens RT-LII mRNA, complete sequence.
chr15	35667834	35667835	region_4867	0	+	chr15	35663169	35838404	Q7L8W6	uc001zja.3	uc001zja.3	DPH6	Homo sapiens DPH6 homolog (S. cerevisiae) (DPH6), transcript variant 1, mRNA.
chr15	40685134	40685135	region_4891	0	+	chr15	40674921	40686489	Q9Y448-2	uc010ucp.2	uc010ucp.2	KNSTRN	Homo sapiens kinetochore-localized astrin/SPAG5 binding protein (KNSTRN), transcript variant 2, mRNA.
chr15	40888780	40888781	region_4895	0	+	chr15	40886446	40917838	Q8NG31	uc010ucq.1	uc010ucq.1	CASC5	Homo sapiens cancer susceptibility candidate 5 (CASC5), transcript variant 2, mRNA.
chr15	41917071	41917072	region_4913	0	+	chr15	41913763	42005694	H3BTF4	uc001zog.1	uc001zog.1	MGA	Homo sapiens MGA, MAX dimerization protein (MGA), transcript variant 2, mRNA.
chr15	44106259	44106260	region_4950	0	+	chr15	44096732	44116951	P55081	uc001zth.1	uc001zth.1	MFAP1	Homo sapiens microfibrillar-associated protein 1 (MFAP1), mRNA.
chr15	48417935	48417936	region_4976	0	+	chr15	48413168	48434589	Q71RS6	uc001zwe.3	uc001zwe.3	SLC24A5	Homo sapiens solute carrier family 24, member 5 (SLC24A5), mRNA.
chr15	49121379	49121380	region_4983	0	+	chr15	49115933	49169686	Q6S5L8-2	uc010uey.1	uc010uey.1	SHC4	Homo sapiens SHC (Src homology 2 domain containing) family, member 4 (SHC4), mRNA.
chr15	50574614	50574615	region_4992	0	+	chr15	50569388	50647605	Q06547-2	uc001zya.3	uc001zya.3	GABPB1	Homo sapiens GA binding protein transcription factor, beta subunit 1 (GABPB1), transcript variant beta-2, mRNA.
chr15	55705540	55705541	region_5026	0	+	chr15	55702722	55790782		uc010ugi.2	uc010ugi.2	DYX1C1	Homo sapiens dyslexia susceptibility 1 candidate 1 (DYX1C1), transcript variant 1, mRNA.
chr15	56724016	56724017	region_5033	0	+	chr15	56720928	56756445	Q8NEH6	uc010bfo.2	uc010bfo.2	MNS1	Homo sapiens meiosis-specific nuclear structural 1 (MNS1), mRNA.
chr15	58703417	58703418	region_5045	0	+	chr15	58702774	58855922	P11150	uc010bfz.1	uc010bfz.1	LIPC	Homo sapiens lipase, hepatic (LIPC), mRNA.
chr15	59071042	59071043	region_5048	0	+	chr15	59063392	59149734	Q8NBR6	uc002afj.3	uc002afj.3	FAM63B	Homo sapiens family with sequence similarity 63, member B (FAM63B), transcript variant 1, mRNA.
chr15	63811886	63811887	region_5073	0	+	chr15	63796709	63866602		uc010uii.2	uc010uii.2	USP3	Homo sapiens ubiquitin specific peptidase 3 (USP3), transcript variant 1, mRNA.
chr15	64397466	64397467	region_5078	0	+	chr15	64388082	64427153	H0YK42	uc010bgv.3	uc010bgv.3	SNX1	Homo sapiens sorting nexin 1 (SNX1), transcript variant 4, mRNA.
chr15	65255686	65255687	region_5086	0	+	chr15	65255362	65281812	Q9NZD8	uc002aod.3	uc002aod.3	SPG21	Homo sapiens spastic paraplegia 21 (autosomal recessive, Mast syndrome) (SPG21), transcript variant 2, mRNA.
chr15	65298511	65298512	region_5087	0	+	chr15	65293849	65321977	Q96DP5	uc002aof.4	uc002aof.4	MTFMT	Homo sapiens mitochondrial methionyl-tRNA formyltransferase (MTFMT), nuclear gene encoding mitochondrial protein, mRNA.
chr15	65494125	65494126	region_5092	0	+	chr15	65488336	65503840	NP_003604	uc002aon.2	uc002aon.2	CILP	Homo sapiens cartilage intermediate layer protein, nucleotide pyrophosphohydrolase (CILP), mRNA.
chr15	67400881	67400882	region_5113	0	+	chr15	67358194	67487533	P84022	uc002aqj.3	uc002aqj.3	SMAD3	Homo sapiens SMAD family member 3 (SMAD3), transcript variant 1, mRNA.
chr15	69592238	69592239	region_5129	0	+	chr15	69591293	69699976	Q9NXK6	uc002arz.2	uc002arz.2	PAQR5	Homo sapiens progestin and adipoQ receptor family member V (PAQR5), transcript variant 2, mRNA.
chr15	73852696	73852697	region_5157	0	+	chr15	73852343	73925753	Q9Y639	uc002avs.3	uc002avs.3	NPTN	Homo sapiens neuroplastin (NPTN), transcript variant b, mRNA.
chr15	78838933	78838934	region_5210	0	+	chr15	78832746	78841563	P25789	uc002bdu.4	uc002bdu.4	PSMA4	Homo sapiens proteasome (prosome, macropain) subunit, alpha type, 4 (PSMA4), transcript variant 1, mRNA.
chr15	82637156	82637157	region_5237	0	+	chr15	82633122	82641706	A6NI86	uc021ssn.1	uc021ssn.1	GOLGA6L10	Homo sapiens golgin A6 family-like 10 (GOLGA6L10), mRNA.
chr15	84330570	84330571	region_5259	0	+	chr15	84322837	84531431		uc002bjy.1	uc002bjy.1	ADAMTSL3	Homo sapiens ADAMTS-like 3 (ADAMTSL3), mRNA.
chr15	91662182	91662183	region_5317	0	+	chr15	91643181	91811835	Q7L1I2	uc002bqt.3	uc002bqt.3	SV2B	Homo sapiens synaptic vesicle glycoprotein 2B (SV2B), transcript variant 1, mRNA.
chr16	10886282	10886283	region_5461	0	+	chr16	10855082	10912621		uc010uyr.1	uc010uyr.1	TVP23A	Homo sapiens trans-golgi network vesicle protein 23 homolog A (S. cerevisiae) (TVP23A), mRNA.
chr16	11937801	11937802	region_5471	0	+	chr16	11928054	11945442	O76021	uc002dbp.1	uc002dbp.1	RSL1D1	Homo sapiens ribosomal L1 domain containing 1 (RSL1D1), mRNA.
chr16	20778752	20778753	region_5523	0	+	chr16	20775311	20797638	Q53FZ2-2	uc002dhq.3	uc002dhq.3	ACSM3	Homo sapiens acyl-CoA synthetase medium-chain family member 3 (ACSM3), transcript variant 2, mRNA.
chr16	46993704	46993705	region_5654	0	+	chr16	46989273	47007625	O60884	uc002eeo.2	uc002eeo.2	DNAJA2	Homo sapiens DnaJ (Hsp40) homolog, subfamily A, member 2 (DNAJA2), mRNA.
chr16	53740635	53740636	region_5683	0	+	chr16	53737874	54148379	Q9C0B1	uc002ehr.3	uc002ehr.3	FTO	Homo sapiens fat mass and obesity associated (FTO), mRNA.
chr16	57463545	57463546	region_5709	0	+	chr16	57462086	57481369	Q6FI81	uc002ell.1	uc002ell.1	CIAPIN1	Homo sapiens cytokine induced apoptosis inhibitor 1 (CIAPIN1), mRNA.
chr16	58306059	58306060	region_5722	0	+	chr16	58283839	58317734	Q9H0I3	uc002ene.3	uc002ene.3	CCDC113	Homo sapiens coiled-coil domain containing 113 (CCDC113), transcript variant 1, mRNA.
chr16	64980744	64980745	region_5730	0	+	chr16	64980682	65038944		uc010cdn.3	uc010cdn.3	CDH11	Homo sapiens cadherin 11, type 2, OB-cadherin (osteoblast) (CDH11), mRNA.
chr16	68412545	68412546	region_5767	0	+	chr16	68392229	68482409	Q9NY59	uc002ewa.3	uc002ewa.3	SMPD3	Homo sapiens sphingomyelin phosphodiesterase 3, neutral membrane (neutral sphingomyelinase II) (SMPD3), mRNA.
chr16	69778687	69778688	region_5781	0	+	chr16	69775756	69788871	Q9ULX3	uc002exs.4	uc002exs.4	NOB1	Homo sapiens NIN1/RPN12 binding protein 1 homolog (S. cerevisiae) (NOB1), transcript variant 1, mRNA.
chr16	69813826	69813827	region_5782	0	+	chr16	69796186	69944308	NP_001257384	uc031qwu.1	uc031qwu.1	WWP2	Homo sapiens WW domain containing E3 ubiquitin protein ligase 2 (WWP2), transcript variant 6, mRNA.
chr16	74923287	74923288	region_5827	0	+	chr16	74907470	74938244	Q6PJI9-4	uc002fdf.1	uc002fdf.1	WDR59	Homo sapiens WD repeat domain 59 (WDR59), mRNA.
chr16	77832525	77832526	region_5842	0	+	chr16	77822482	78014001	Q9HCJ6	uc002ffg.1	uc002ffg.1	VAT1L	Homo sapiens vesicle amine transport protein 1 homolog (T. californica)-like (VAT1L), mRNA.
chr16	87404092	87404093	region_5884	0	+	chr16	87362941	87417394	Q5XUX0	uc002fjw.3	uc002fjw.3	FBXO31	Homo sapiens F-box protein 31 (FBXO31), mRNA.
chr17	3344698	3344699	region_5949	0	+	chr17	3343305	3375041	Q8NHS9	uc002fvm.3	uc002fvm.3	SPATA22	Homo sapiens spermatogenesis associated 22 (SPATA22), transcript variant 2, mRNA.
chr17	4896943	4896944	region_5973	0	+	chr17	4891424	4900905	Q0VD86	uc002gaj.3	uc002gaj.3	INCA1	Homo sapiens inhibitor of CDK, cyclin A1 interacting protein 1 (INCA1), transcript variant 1, mRNA.
chr17	5354532	5354533	region_5983	0	+	chr17	5344231	5364683	Q9H6R0	uc002gbz.3	uc002gbz.3	DHX33	Homo sapiens DEAH (Asp-Glu-Ala-His) box polypeptide 33 (DHX33), transcript variant 2, mRNA.
chr17	6979848	6979849	region_6002	0	+	chr17	6977855	6983600	Q8IUN9-2	uc002gej.3	uc002gej.3	CLEC10A	Homo sapiens C-type lectin domain family 10, member A (CLEC10A), transcript variant 2, mRNA.
chr17	11892797	11892798	region_6059	0	+	chr17	11880761	11900689	P17022	uc002gng.1	uc002gng.1	ZNF18	Homo sapiens zinc finger protein 18 (ZNF18), mRNA.
chr17	15229579	15229580	region_6071	0	+	chr17	15207128	15244958	Q9BXF9	uc002gon.3	uc002gon.3	TEKT3	Homo sapiens tektin 3 (TEKT3), mRNA.
chr17	26856054	26856055	region_6165	0	+	chr17	26833277	26865175	O15353	uc010crm.3	uc010crm.3	FOXN1	Homo sapiens forkhead box N1 (FOXN1), mRNA.
chr17	30600761	30600762	region_6209	0	+	chr17	30593194	30651680	P58872	uc002hhe.1	uc002hhe.1	RHBDL3	Homo sapiens rhomboid, veinlet-like 3 (Drosophila) (RHBDL3), mRNA.
chr17	30777258	30777259	region_6211	0	+	chr17	30771480	30804847	B4DTS5	uc010wbz.2	uc010wbz.2	PSMD11	Homo sapiens proteasome (prosome, macropain) 26S subunit, non-ATPase, 11 (PSMD11), transcript variant 2, mRNA.
chr17	34083460	34083461	region_6234	0	+	chr17	34083268	34122640		uc002hjw.1	uc002hjw.1	MMP28	Homo sapiens matrix metallopeptidase 28 (MMP28), transcript variant 1, mRNA.
chr17	36868339	36868340	region_6264	0	+	chr17	36861872	36871009	E9PEP1	uc010wdr.2	uc010wdr.2	MLLT6	Homo sapiens myeloid/lymphoid or mixed-lineage leukemia (trithorax homolog, Drosophila); translocated to, 6 (MLLT6), mRNA.
chr17	38478646	38478647	region_6296	0	+	chr17	38465422	38513895	P10276	uc002huk.2	uc002huk.2	RARA	Homo sapiens retinoic acid receptor, alpha (RARA), transcript variant 1, mRNA.
chr17	39079237	39079238	region_6307	0	+	chr17	39078951	39093836	Q9C075	uc002hvm.1	uc002hvm.1	KRT23	Homo sapiens keratin 23 (histone deacetylase inducible) (KRT23), mRNA.
chr17	39140505	39140506	region_6309	0	+	chr17	39133967	39143253		uc002hvq.1	uc002hvq.1	KRT40	Homo sapiens keratin 40 (KRT40), mRNA.
chr17	39681527	39681528	region_6324	0	+	chr17	39679868	39928114	B4DE59	uc010wfs.2	uc010wfs.2	JUP	Homo sapiens junction plakoglobin (JUP), transcript variant 2, mRNA.
chr17	42786434	42786435	region_6381	0	+	chr17	42785975	42818820		uc010wjb.1	uc010wjb.1	DBF4B	Homo sapiens DBF4 homolog B (S. cerevisiae) (DBF4B), transcript variant 2, mRNA.
chr17	45021996	45021997	region_6409	0	+	chr17	45000485	45104994	E7EQ34	uc010wkh.1	uc010wkh.1	GOSR2	Homo sapiens golgi SNAP receptor complex member 2 (GOSR2), transcript variant B, mRNA.
chr17	45362928	45362929	region_6413	0	+	chr17	45331207	45368565	I3L4X8	uc002ili.1	uc002ili.1	ITGB3	Homo sapiens integrin, beta 3 (platelet glycoprotein IIIa, antigen CD61) (ITGB3), mRNA.
chr17	46849829	46849830	region_6427	0	+	chr17	46839592	46871686	NP_775894	uc002iob.3	uc002iob.3	TTLL6	Homo sapiens tubulin tyrosine ligase-like family, member 6 (TTLL6), transcript variant 2, mRNA.
chr17	48195763	48195764	region_6438	0	+	chr17	48188672	48201522	B3KTM3	uc002iqe.4	uc002iqe.4	SAMD14	Homo sapiens sterile alpha motif domain containing 14 (SAMD14), transcript variant 2, mRNA.
chr17	48455046	48455047	region_6440	0	+	chr17	48450580	48458820	Q96AY2-2	uc010dbp.2	uc010dbp.2	EME1	Homo sapiens essential meiotic endonuclease 1 homolog 1 (S. pombe) (EME1), transcript variant 1, mRNA.
chr17	48561960	48561961	region_6443	0	+	chr17	48556189	48563336	Q9HA92	uc002iqw.1	uc002iqw.1	RSAD1	Homo sapiens radical S-adenosyl methionine domain containing 1 (RSAD1), mRNA.
chr17	48810650	48810651	region_6450	0	+	chr17	48796925	48822174		uc002isp.2	uc002isp.2	LUC7L3	Homo sapiens LUC7-like 3 (S. cerevisiae) (LUC7L3), transcript variant 2, mRNA.
chr17	54974890	54974891	region_6469	0	+	chr17	54965269	54991409	Q14258	uc002iut.3	uc002iut.3	TRIM25	Homo sapiens tripartite motif containing 25 (TRIM25), mRNA.
chr17	57299643	57299644	region_6491	0	+	chr17	57297827	57350382	Q8N9F7-2	uc002ixj.3	uc002ixj.3	GDPD1	Homo sapiens glycerophosphodiester phosphodiesterase domain containing 1 (GDPD1), transcript variant 2, mRNA.
chr17	57951400	57951401	region_6497	0	+	chr17	57936840	57970306	NP_001180541	uc010ddh.2	uc010ddh.2	TUBD1	Homo sapiens tubulin, delta 1 (TUBD1), transcript variant 5, mRNA.
chr17	58030677	58030678	region_6499	0	+	chr17	58029722	58042117	Q5M7Z0	uc002iya.3	uc002iya.3	RNFT1	Homo sapiens ring finger protein, transmembrane 1 (RNFT1), mRNA.
chr17	59556471	59556472	region_6510	0	+	chr17	59529778	59562471	A5PKU7	uc010ddo.3	uc010ddo.3	TBX4	Homo sapiens T-box 4 (TBX4), mRNA.
chr17	63542723	63542724	region_6542	0	+	chr17	63524682	63554854	E7ES00	uc002jfh.3	uc002jfh.3	AXIN2	Homo sapiens axin 2 (AXIN2), mRNA.
chr17	74562407	74562408	region_6632	0	+	chr17	74561460	74582145	Q9UJ37	uc002jsg.4	uc002jsg.4	ST6GALNAC2	Homo sapiens ST6 (alpha-N-acetyl-neuraminyl-2,3-beta-galactosyl-1, 3)-N-acetylgalactosaminide alpha-2,6-sialyltransferase 2 (ST6GALNAC2), mRNA.
chr17	74622131	74622132	region_6633	0	+	chr17	74620844	74639894	Q9NSC7	uc002jsh.3	uc002jsh.3	ST6GALNAC1	Homo sapiens ST6 (alpha-N-acetyl-neuraminyl-2,3-beta-galactosyl-1, 3)-N-acetylgalactosaminide alpha-2,6-sialyltransferase 1 (ST6GALNAC1), mRNA.
chr17	76704576	76704577	region_6649	0	+	chr17	76694350	76713107	Q15438	uc010wtw.1	uc010wtw.1	CYTH1	Homo sapiens cytohesin 1 (CYTH1), transcript variant 2, mRNA.
chr17	78541023	78541024	region_6662	0	+	chr17	78518624	78797422	Q8N122-2	uc002jys.3	uc002jys.3	RPTOR	Homo sapiens regulatory associated protein of MTOR, complex 1 (RPTOR), transcript variant 2, mRNA.
chr18	601085	601086	region_6697	0	+	chr18	596997	650293	Q15846	uc002kkp.3	uc002kkp.3	CLUL1	Homo sapiens clusterin-like 1 (retinal) (CLUL1), transcript variant 1, mRNA.
chr18	5392954	5392955	region_6719	0	+	chr18	5392387	5419876	B3KT50	uc002kms.1	uc002kms.1	EPB41L3	Homo sapiens erythrocyte membrane protein band 4.1-like 3 (EPB41L3), mRNA.
chr18	9142482	9142483	region_6732	0	+	chr18	9136750	9235797	Q6PG48	uc010wzn.2	uc010wzn.2	ANKRD12	Homo sapiens ankyrin repeat domain 12 (ANKRD12), transcript variant 1, mRNA.
chr18	12953568	12953569	region_6754	0	+	chr18	12947982	12987536	Q96EE3-1	uc002krq.3	uc002krq.3	SEH1L	Homo sapiens SEH1-like (S. cerevisiae) (SEH1L), transcript variant 1, mRNA.
chr18	30254769	30254770	region_6814	0	+	chr18	30252633	30352974	Q9P2G3	uc002kxm.1	uc002kxm.1	KLHL14	Homo sapiens kelch-like family member 14 (KLHL14), mRNA.
chr18	33575170	33575171	region_6829	0	+	chr18	33569786	33647373	Q96P16-3	uc002kze.1	uc002kze.1	RPRD1A	Homo sapiens regulation of nuclear pre-mRNA domain containing 1A (RPRD1A), mRNA.
chr18	44270655	44270656	region_6860	0	+	chr18	44259080	44311726	O15466	uc002lci.1	uc002lci.1	ST8SIA5	Homo sapiens ST8 alpha-N-acetyl-neuraminide alpha-2,8-sialyltransferase 5 (ST8SIA5), mRNA.
chr18	47349439	47349440	region_6874	0	+	chr18	47349155	47376177	Q0P656	uc002ldz.3	uc002ldz.3	MYO5B	Homo sapiens myosin VB (MYO5B), mRNA.
chr18	48496026	48496027	region_6881	0	+	chr18	48494386	48584614		uc010xdo.1	uc010xdo.1	SMAD4	Homo sapiens SMAD family member 4 (SMAD4), mRNA.
chr18	61379359	61379360	region_6931	0	+	chr18	61370084	61391122	F5GYW9	uc002ljk.4	uc002ljk.4	SERPINB11	Homo sapiens serpin peptidase inhibitor, clade B (ovalbumin), member 11 (gene/pseudogene) (SERPINB11), mRNA.
chr18	61561617	61561618	region_6933	0	+	chr18	61554938	61571124	P05120	uc010xeu.2	uc010xeu.2	SERPINB2	Homo sapiens serpin peptidase inhibitor, clade B (ovalbumin), member 2 (SERPINB2), transcript variant 1, mRNA.
chr19	2004765	2004766	region_7008	0	+	chr19	1985446	2015702	Q9BX70	uc002lup.1	uc002lup.1	BTBD2	Homo sapiens BTB (POZ) domain containing 2 (BTBD2), mRNA.
chr19	7562521	7562522	region_7088	0	+	chr19	7562444	7573336	Q8NA69	uc002mgm.2	uc002mgm.2	C19orf45	Homo sapiens chromosome 19 open reading frame 45 (C19orf45), mRNA.
chr19	9477595	9477596	region_7109	0	+	chr19	9473695	9493293	Q13360-2	uc002mlk.3	uc002mlk.3	ZNF177	Homo sapiens zinc finger protein 177 (ZNF177), transcript variant 3, mRNA.
chr19	13061363	13061364	region_7180	0	+	chr19	13056627	13064457	P54725	uc002mvw.2	uc002mvw.2	RAD23A	Homo sapiens RAD23 homolog A (S. cerevisiae) (RAD23A), transcript variant 1, mRNA.
chr19	14604490	14604491	region_7197	0	+	chr19	14588570	14606961	O14908	uc002myt.4	uc002myt.4	GIPC1	Homo sapiens GIPC PDZ domain containing family, member 1 (GIPC1), transcript variant 1, mRNA.
chr19	16188792	16188793	region_7217	0	+	chr19	16178316	16213813	P67936-2	uc002ndi.2	uc002ndi.2	TPM4	Homo sapiens tropomyosin 4 (TPM4), transcript variant 1, mRNA.
chr19	16249225	16249226	region_7218	0	+	chr19	16244837	16269377	Q96JZ2	uc002ndp.4	uc002ndp.4	HSH2D	Homo sapiens hematopoietic SH2 domain containing (HSH2D), mRNA.
chr19	16590498	16590499	region_7223	0	+	chr19	16589867	16607003	Q96L12	uc002ned.3	uc002ned.3	CALR3	Homo sapiens calreticulin 3 (CALR3), mRNA.
chr19	17014050	17014051	region_7230	0	+	chr19	17003768	17014433		uc002nfd.1	uc002nfd.1	CPAMD8	Homo sapiens C3 and PZP-like, alpha-2-macroglobulin domain containing 8 (CPAMD8), mRNA.
chr19	17535050	17535051	region_7238	0	+	chr19	17530911	17536140	Q96EY5	uc002ngo.1	uc002ngo.1	MVB12A	Homo sapiens multivesicular body subunit 12A (MVB12A), mRNA.
chr19	19014304	19014305	region_7264	0	+	chr19	19010322	19030199	O14579-2	uc002nkl.3	uc002nkl.3	COPE	Homo sapiens coatomer protein complex, subunit epsilon (COPE), transcript variant 2, mRNA.
chr19	19148258	19148259	region_7268	0	+	chr19	19144386	19168987	Q6NXE6	uc002nld.3	uc002nld.3	ARMC6	Homo sapiens armadillo repeat containing 6 (ARMC6), transcript variant 1, mRNA.
chr19	19263810	19263811	region_7271	0	+	chr19	19256375	19281098	Q02080-2	uc002nll.2	uc002nll.2	MEF2B	Homo sapiens myocyte enhancer factor 2B (MEF2B), mRNA.
chr19	35761536	35761537	region_7378	0	+	chr19	35759895	35770211	B4DLJ1	uc010xss.1	uc010xss.1	USF2	Homo sapiens upstream transcription factor 2, c-fos interacting (USF2), transcript variant 1, mRNA.
chr19	37808097	37808098	region_7419	0	+	chr19	37803738	37855357		uc002ofx.4	uc002ofx.4	HKR1	Homo sapiens HKR1, GLI-Kruppel zinc finger family member (HKR1), mRNA.
chr19	40330753	40330754	region_7467	0	+	chr19	40325092	40337054	P22087	uc002omn.3	uc002omn.3	FBL	Homo sapiens fibrillarin (FBL), mRNA.
chr19	40575736	40575737	region_7471	0	+	chr19	40575058	40596845	NP_001136051	uc002omw.4	uc002omw.4	ZNF780A	Homo sapiens zinc finger protein 780A (ZNF780A), transcript variant 4, mRNA.
chr19	41382291	41382292	region_7487	0	+	chr19	41381343	41388657	P20853	uc002opm.3	uc002opm.3	CYP2A7	Homo sapiens cytochrome P450, family 2, subfamily A, polypeptide 7 (CYP2A7), transcript variant 1, mRNA.
chr19	41501756	41501757	region_7490	0	+	chr19	41497203	41524301	P20813	uc002opr.1	uc002opr.1	CYP2B6	Homo sapiens cytochrome P450, family 2, subfamily B, polypeptide 6 (CYP2B6), mRNA.
chr19	41709462	41709463	region_7492	0	+	chr19	41699114	41713444	Q96SQ9	uc002opw.3	uc002opw.3	CYP2S1	Homo sapiens cytochrome P450, family 2, subfamily S, polypeptide 1 (CYP2S1), mRNA.
chr19	42530657	42530658	region_7512	0	+	chr19	42502467	42547053	Q16478	uc002osi.2	uc002osi.2	GRIK5	Homo sapiens glutamate receptor, ionotropic, kainate 5 (GRIK5), mRNA.
chr19	43897261	43897262	region_7536	0	+	chr19	43892762	43922767	Q9BY14-2	uc002owk.3	uc002owk.3	TEX101	Homo sapiens testis expressed 101 (TEX101), transcript variant 1, mRNA.
chr19	44273419	44273420	region_7545	0	+	chr19	44270684	44285409	O15554	uc002oxl.3	uc002oxl.3	KCNN4	Homo sapiens potassium intermediate/small conductance calcium-activated channel, subfamily N, member 4 (KCNN4), mRNA.
chr19	47646345	47646346	region_7616	0	+	chr19	47634079	47713893	Q9UBE0	uc002pgc.3	uc002pgc.3	SAE1	Homo sapiens SUMO1 activating enzyme subunit 1 (SAE1), transcript variant 1, mRNA.
chr19	49246827	49246828	region_7648	0	+	chr19	49244144	49249116		uc010eme.3	uc010eme.3	IZUMO1	Homo sapiens izumo sperm-egg fusion 1 (IZUMO1), mRNA.
chr19	49841860	49841861	region_7664	0	+	chr19	49838427	49843861		uc002pnc.3	uc002pnc.3	CD37	Homo sapiens CD37 molecule (CD37), transcript variant 1, mRNA.
chr19	49951420	49951421	region_7667	0	+	chr19	49949549	49955115	Q9NWS0	uc002pns.2	uc002pns.2	PIH1D1	Homo sapiens PIH1 domain containing 1 (PIH1D1), mRNA.
chr19	51134155	51134156	region_7692	0	+	chr19	51125233	51141302	Q9BQG1	uc002pst.3	uc002pst.3	SYT3	Homo sapiens synaptotagmin III (SYT3), transcript variant 1, mRNA.
chr19	51181725	51181726	region_7694	0	+	chr19	51165083	51192661	Q9Y566-2	uc002psw.1	uc002psw.1	SHANK1	Homo sapiens SH3 and multiple ankyrin repeat domains 1 (SHANK1), mRNA.
chr19	52127277	52127278	region_7713	0	+	chr19	52114755	52133727	O15389	uc002pxe.4	uc002pxe.4	SIGLEC5	Homo sapiens sialic acid binding Ig-like lectin 5 (SIGLEC5), mRNA.
chr19	54386547	54386548	region_7765	0	+	chr19	54385466	54397353	B7Z870	uc010eqz.1	uc010eqz.1	PRKCG	Homo sapiens protein kinase C, gamma (PRKCG), mRNA.
chr19	54550368	54550369	region_7768	0	+	chr19	54544079	54567207	Q6UX27	uc002qcw.4	uc002qcw.4	VSTM1	Homo sapiens V-set and transmembrane domain containing 1 (VSTM1), mRNA.
chr19	55095074	55095075	region_7783	0	+	chr19	55084481	55099027	Q8N149	uc010ern.3	uc010ern.3	LILRA2	Homo sapiens leukocyte immunoglobulin-like receptor, subfamily A (with TM domain), member 2 (LILRA2), transcript variant 2, mRNA.
chr19	55297889	55297890	region_7792	0	+	chr19	55297773	55342233	P43629	uc021vbm.1	uc021vbm.1	KIR3DL1	Homo sapiens killer cell immunoglobulin-like receptor, three domains, long cytoplasmic tail, 1 (KIR3DL1), mRNA.
chr19	56226957	56226958	region_7815	0	+	chr19	56219797	56249768	Q7RTR0	uc002qly.3	uc002qly.3	NLRP9	Homo sapiens NLR family, pyrin domain containing 9 (NLRP9), mRNA.
chr19	56341611	56341612	region_7816	0	+	chr19	56296762	56343460	P59045	uc002qmb.3	uc002qmb.3	NLRP11	Homo sapiens NLR family, pyrin domain containing 11 (NLRP11), mRNA.
chr19_gl000209_random	39255	39256	region_7881	0	+	chr19_gl000209_random	38479	84658	O43469	uc010yic.2	uc010yic.2	KIR3DS1	Homo sapiens killer cell immunoglobulin-like receptor, three domains, short cytoplasmic tail, 1 (KIR3DS1), mRNA.
chr19_gl000209_random	59186	59187	region_7883	0	+	chr19_gl000209_random	46645	68123	NP_001245312	uc002quc.5	uc002quc.5	LOC100287534	Homo sapiens killer cell immunoglobulin-like receptor 2DL4-like (LOC100287534), mRNA.
chr2	7074015	7074016	region_7912	0	+	chr2	7057522	7184309	P50876	uc002qys.3	uc002qys.3	RNF144A	Homo sapiens ring finger protein 144A (RNF144A), mRNA.
chr2	11592789	11592790	region_7937	0	+	chr2	11584500	11606303	NP_001265206	uc002rbe.4	uc002rbe.4	E2F6	Homo sapiens E2F transcription factor 6 (E2F6), transcript variant d, mRNA.
chr2	18747102	18747103	region_7955	0	+	chr2	18744136	18770824	B4DXQ9	uc010yju.2	uc010yju.2	NT5C1B	Homo sapiens 5'-nucleotidase, cytosolic IB (NT5C1B), transcript variant 2, mRNA.
chr2	20449900	20449901	region_7962	0	+	chr2	20448452	20478580	NP_056132	uc002rdq.1	uc002rdq.1	PUM2	Homo sapiens pumilio homolog 2 (Drosophila) (PUM2), mRNA.
chr2	36788048	36788049	region_8052	0	+	chr2	36779403	36821709	Q9UHY8	uc002rpf.2	uc002rpf.2	FEZ2	Homo sapiens fasciculation and elongation protein zeta 2 (zygin II) (FEZ2), transcript variant 1, mRNA.
chr2	37210276	37210277	region_8055	0	+	chr2	37208152	37241163		uc010ezy.1	uc010ezy.1	HEATR5B	Homo sapiens HEAT repeat containing 5B (HEATR5B), mRNA.
chr2	38177932	38177933	region_8065	0	+	chr2	38152461	38225506	Q96LZ7-3	uc002rqk.1	uc002rqk.1	RMDN2	Homo sapiens regulator of microtubule dynamics 2 (RMDN2), transcript variant 3, mRNA.
chr2	47320433	47320434	region_8114	0	+	chr2	47293079	47403740		uc010fbd.3	uc010fbd.3	C2orf61	Homo sapiens chromosome 2 open reading frame 61 (C2orf61), transcript variant 1, mRNA.
chr2	47598236	47598237	region_8117	0	+	chr2	47596286	47614167	P16422	uc002rvx.3	uc002rvx.3	EPCAM	Homo sapiens epithelial cell adhesion molecule (EPCAM), mRNA.
chr2	48847697	48847698	region_8127	0	+	chr2	48844936	48906749	Q9UNN4	uc002rws.2	uc002rws.2	GTF2A1L	Homo sapiens general transcription factor IIA, 1-like (GTF2A1L), transcript variant 1, mRNA.
chr2	63355739	63355740	region_8171	0	+	chr2	63348534	63661070		uc002sce.3	uc002sce.3	WDPCP	Homo sapiens WD repeat containing planar cell polarity effector (WDPCP), mRNA.
chr2	63821824	63821825	region_8172	0	+	chr2	63815742	63834330	P40925	uc002scj.2	uc002scj.2	MDH1	Homo sapiens malate dehydrogenase 1, NAD (soluble) (MDH1), transcript variant 2, mRNA.
chr2	65461275	65461276	region_8183	0	+	chr2	65454828	65492501	F5H6T1	uc010yqf.1	uc010yqf.1	ACTR2	Homo sapiens ARP2 actin-related protein 2 homolog (yeast) (ACTR2), transcript variant 2, mRNA.
chr2	68592445	68592446	region_8197	0	+	chr2	68592321	68624585	P08567	uc002sen.4	uc002sen.4	PLEK	Homo sapiens pleckstrin (PLEK), mRNA.
chr2	73990540	73990541	region_8237	0	+	chr2	73989324	74007284	NP_003575	uc002sjp.3	uc002sjp.3	DUSP11	Homo sapiens dual specificity phosphatase 11 (RNA/RNP complex 1-interacting) (DUSP11), mRNA.
chr2	84657075	84657076	region_8268	0	+	chr2	84650646	84686586	P53597	uc002son.3	uc002son.3	SUCLG1	Homo sapiens succinate-CoA ligase, alpha subunit (SUCLG1), nuclear gene encoding mitochondrial protein, mRNA.
chr2	86956597	86956598	region_8290	0	+	chr2	86947413	87005164	Q9H871	uc002srr.2	uc002srr.2	RMND5A	Homo sapiens required for meiotic nuclear division 5 homolog A (S. cerevisiae) (RMND5A), mRNA.
chr2	87025277	87025278	region_8291	0	+	chr2	87011727	87035519	P01732	uc002srv.3	uc002srv.3	CD8A	Homo sapiens CD8a molecule (CD8A), transcript variant 3, mRNA.
chr2	89004026	89004027	region_8301	0	+	chr2	88991175	89050452	P49247	uc002ste.3	uc002ste.3	RPIA	Homo sapiens ribose 5-phosphate isomerase A (RPIA), mRNA.
chr2	96032763	96032764	region_8316	0	+	chr2	95963071	96051825	Q9Y2W7	uc002sup.3	uc002sup.3	KCNIP3	Homo sapiens Kv channel interacting protein 3, calsenilin (KCNIP3), transcript variant 1, mRNA.
chr2	96459683	96459684	region_8319	0	+	chr2	96455401	96463594		uc010yuf.1	uc010yuf.1	GPAT2	Homo sapiens glycerol-3-phosphate acyltransferase 2, mitochondrial (GPAT2), nuclear gene encoding mitochondrial protein, mRNA.
chr2	97377845	97377846	region_8334	0	+	chr2	97371666	97405813	Q9H0V9-2	uc002swv.3	uc002swv.3	LMAN2L	Homo sapiens lectin, mannose-binding 2-like (LMAN2L), transcript variant 1, mRNA.
chr2	97505293	97505294	region_8337	0	+	chr2	97503650	97509758	Q86SG2	uc002sxa.3	uc002sxa.3	ANKRD23	Homo sapiens ankyrin repeat domain 23 (ANKRD23), mRNA.
chr2	108605917	108605918	region_8398	0	+	chr2	108602994	108630443	Q9GZV3	uc002tdv.3	uc002tdv.3	SLC5A7	Homo sapiens solute carrier family 5 (choline transporter), member 7 (SLC5A7), mRNA.
chr2	112975694	112975695	region_8428	0	+	chr2	112973438	113012664	Q8N5P1	uc021vmw.1	uc021vmw.1	ZC3H8	Homo sapiens zinc finger CCCH-type containing 8 (ZC3H8), mRNA.
chr2	128182615	128182616	region_8481	0	+	chr2	128175995	128186822	P04070	uc002tok.3	uc002tok.3	PROC	Homo sapiens protein C (inactivator of coagulation factors Va and VIIIa) (PROC), mRNA.
chr2	131882635	131882636	region_8507	0	+	chr2	131862419	131907425	NP_001253991	uc031rpd.1	uc031rpd.1	PLEKHB2	Homo sapiens pleckstrin homology domain containing, family B (evectins) member 2 (PLEKHB2), transcript variant 4, mRNA.
chr2	137536834	137536835	region_8536	0	+	chr2	137523114	138421145		uc010zbj.1	uc010zbj.1	THSD7B	Homo sapiens thrombospondin, type I, domain containing 7B (THSD7B), mRNA.
chr2	144713872	144713873	region_8543	0	+	chr2	144703580	144969146	H7BYJ5	uc002tvo.3	uc002tvo.3	GTDC1	Homo sapiens glycosyltransferase-like domain containing 1 (GTDC1), transcript variant 3, mRNA.
chr2	152656610	152656611	region_8563	0	+	chr2	152645591	152685009		uc010zcc.2	uc010zcc.2	ARL5A	Homo sapiens ADP-ribosylation factor-like 5A (ARL5A), transcript variant 2, mRNA.
chr2	158393560	158393561	region_8579	0	+	chr2	158383278	158454072	NP_001104501	uc010foe.3	uc010foe.3	ACVR1C	Homo sapiens activin A receptor, type IC (ACVR1C), transcript variant 2, mRNA.
chr2	158854065	158854066	region_8581	0	+	chr2	158851690	158992666	O95045-2	uc002tzo.3	uc002tzo.3	UPP2	Homo sapiens uridine phosphorylase 2 (UPP2), transcript variant 2, mRNA.
chr2	170511891	170511892	region_8639	0	+	chr2	170501934	170550931	Q0VFZ6	uc002ufe.2	uc002ufe.2	CCDC173	Homo sapiens coiled-coil domain containing 173 (CCDC173), mRNA.
chr2	172785114	172785115	region_8660	0	+	chr2	172778934	172845768	O14929-2	uc010fqi.2	uc010fqi.2	HAT1	Homo sapiens histone acetyltransferase 1 (HAT1), transcript variant 1, mRNA.
chr2	183986926	183986927	region_8715	0	+	chr2	183984749	184026408	Q8NFH5	uc010zfs.2	uc010zfs.2	NUP35	Homo sapiens nucleoporin 35kDa (NUP35), mRNA.
chr2	187578946	187578947	region_8721	0	+	chr2	187558788	187628335	Q6P995	uc002upr.1	uc002upr.1	FAM171B	Homo sapiens family with sequence similarity 171, member B (FAM171B), mRNA.
chr2	187708072	187708073	region_8722	0	+	chr2	187692206	187713897	Q8NEG5	uc002upu.1	uc002upu.1	ZSWIM2	Homo sapiens zinc finger, SWIM-type containing 2 (ZSWIM2), mRNA.
chr2	191383576	191383577	region_8742	0	+	chr2	191371618	191399468	A6NFY4	uc010zgf.2	uc010zgf.2	TMEM194B	Homo sapiens transmembrane protein 194B (TMEM194B), mRNA.
chr2	198402426	198402427	region_8766	0	+	chr2	198364720	198418423	NP_001189414	uc021vum.1	uc021vum.1	HSPE1-MOB4	Homo sapiens HSPE1-MOB4 readthrough (HSPE1-MOB4), mRNA.
chr2	198438763	198438764	region_8768	0	+	chr2	198435526	198540584	Q52LD8	uc002uuo.4	uc002uuo.4	RFTN2	Homo sapiens raftlin family member 2 (RFTN2), mRNA.
chr2	206565999	206566000	region_8818	0	+	chr2	206547223	206608422	Q9H2E2	uc002vat.3	uc002vat.3	NRP2	Homo sapiens neuropilin 2 (NRP2), transcript variant 6, mRNA.
chr2	207807404	207807405	region_8829	0	+	chr2	207804277	207834198	Q8IVL8	uc002vby.2	uc002vby.2	CPO	Homo sapiens carboxypeptidase O (CPO), mRNA.
chr2	209031473	209031474	region_8839	0	+	chr2	209030070	209054773	NP_001092804	uc002vcr.3	uc002vcr.3	C2orf80	Homo sapiens chromosome 2 open reading frame 80 (C2orf80), mRNA.
chr2	219288795	219288796	region_8880	0	+	chr2	219288490	219295939	Q96AC8	uc002vic.1	uc002vic.1	VIL1	Homo sapiens villin 1 (VIL1), mRNA.
chr2	219661850	219661851	region_8888	0	+	chr2	219646471	219680016	Q02318	uc002viz.4	uc002viz.4	CYP27A1	Homo sapiens cytochrome P450, family 27, subfamily A, polypeptide 1 (CYP27A1), nuclear gene encoding mitochondrial protein, mRNA.
chr2	220290518	220290519	region_8898	0	+	chr2	220283098	220291461	P17661	uc002vll.3	uc002vll.3	DES	Homo sapiens desmin (DES), mRNA.
chr2	227705036	227705037	region_8920	0	+	chr2	227700670	227863923	Q8TEB9	uc021vxo.1	uc021vxo.1	RHBDD1	Homo sapiens rhomboid domain containing 1 (RHBDD1), transcript variant 2, mRNA.
chr2	231586973	231586974	region_8941	0	+	chr2	231577556	231685790	Q9Y376	uc002vqx.3	uc002vqx.3	CAB39	Homo sapiens calcium binding protein 39 (CAB39), transcript variant 1, mRNA.
chr2	234747053	234747054	region_8977	0	+	chr2	234745485	234763212	Q8NCD3	uc002vvg.3	uc002vvg.3	HJURP	Homo sapiens Holliday junction recognition protein (HJURP), mRNA.
chr2	242098237	242098238	region_9015	0	+	chr2	242089023	242109282	Q15435	uc010fzm.1	uc010fzm.1	PPP1R7	Homo sapiens protein phosphatase 1, regulatory subunit 7 (PPP1R7), mRNA.
chr20	1438467	1438468	region_9049	0	+	chr20	1422806	1448337	Q9UNZ2	uc002wfc.3	uc002wfc.3	NSFL1C	Homo sapiens NSFL1 (p97) cofactor (p47) (NSFL1C), transcript variant 1, mRNA.
chr20	3173610	3173611	region_9069	0	+	chr20	3171011	3185295	Q96HY6	uc002wic.3	uc002wic.3	DDRGK1	Homo sapiens DDRGK domain containing 1 (DDRGK1), mRNA.
chr20	4143885	4143886	region_9083	0	+	chr20	4129425	4168394	Q9NWM0-4	uc002wkk.2	uc002wkk.2	SMOX	Homo sapiens spermine oxidase (SMOX), transcript variant 4, mRNA.
chr20	18383347	18383348	region_9139	0	+	chr20	18364010	18393497	H7BY29	uc010zrz.2	uc010zrz.2	DZANK1	Homo sapiens double zinc ribbon and ankyrin repeat domains 1 (DZANK1), mRNA.
chr20	18459516	18459517	region_9140	0	+	chr20	18448032	18465286	Q9H1D9	uc002wqv.3	uc002wqv.3	POLR3F	Homo sapiens polymerase (RNA) III (DNA directed) polypeptide F, 39 kDa (POLR3F), mRNA.
chr20	24948325	24948326	region_9173	0	+	chr20	24943579	24973425	Q9HDC9	uc002wty.3	uc002wty.3	APMAP	Homo sapiens adipocyte plasma membrane associated protein (APMAP), mRNA.
chr20	31306375	31306376	region_9211	0	+	chr20	31290492	31331814	Q86VX2	uc002wya.4	uc002wya.4	COMMD7	Homo sapiens COMM domain containing 7 (COMMD7), transcript variant 1, mRNA.
chr20	31760956	31760957	region_9219	0	+	chr20	31755959	31769223	Q96DR5	uc002wyo.1	uc002wyo.1	BPIFA2	Homo sapiens BPI fold containing family A, member 2 (BPIFA2), mRNA.
chr20	32081010	32081011	region_9225	0	+	chr20	32077927	32233594	O43439	uc010zug.1	uc010zug.1	CBFA2T2	Homo sapiens core-binding factor, runt domain, alpha subunit 2; translocated to, 2 (CBFA2T2), transcript variant 3, mRNA.
chr20	32683685	32683686	region_9232	0	+	chr20	32676114	32700085	P20042	uc002xaf.3	uc002xaf.3	EIF2S2	Homo sapiens eukaryotic translation initiation factor 2, subunit 2 beta, 38kDa (EIF2S2), mRNA.
chr20	36612809	36612810	region_9275	0	+	chr20	36611422	36661833	O43156	uc002xhl.3	uc002xhl.3	TTI1	Homo sapiens TELO2 interacting protein 1 (TTI1), mRNA.
chr20	37384174	37384175	region_9286	0	+	chr20	37377096	37401089	Q9H9F9	uc002xjd.2	uc002xjd.2	ACTR5	Homo sapiens ARP5 actin-related protein 5 homolog (yeast) (ACTR5), mRNA.
chr20	48254168	48254169	region_9364	0	+	chr20	48249482	48330421	O43286	uc002xuu.4	uc002xuu.4	B4GALT5	Homo sapiens UDP-Gal:betaGlcNAc beta 1,4- galactosyltransferase, polypeptide 5 (B4GALT5), mRNA.
chr20	49556064	49556065	region_9376	0	+	chr20	49551404	49575060	O60762	uc002xvw.1	uc002xvw.1	DPM1	Homo sapiens dolichyl-phosphate mannosyltransferase polypeptide 1, catalytic subunit (DPM1), mRNA.
chr20	55059476	55059477	region_9390	0	+	chr20	55043646	55093942	Q9BY42	uc002xxt.2	uc002xxt.2	RTFDC1	Homo sapiens replication termination factor 2 domain containing 1 (RTFDC1), mRNA.
chr20	62500791	62500792	region_9449	0	+	chr20	62496580	62522898	Q5JWU6	uc002ygy.3	uc002ygy.3	TPD52L2	Homo sapiens tumor protein D52-like 2 (TPD52L2), transcript variant 1, mRNA.
chr21	27017995	27017996	region_9503	0	+	chr21	27011593	27084694	A8MXS1	uc011ace.2	uc011ace.2	JAM2	Homo sapiens junctional adhesion molecule 2 (JAM2), transcript variant 3, mRNA.
chr21	30456552	30456553	region_9517	0	+	chr21	30449811	30548202		uc011acr.2	uc011acr.2	MAP3K7CL	Homo sapiens MAP3K7 C-terminal like (MAP3K7CL), mRNA.
chr21	34623208	34623209	region_9542	0	+	chr21	34602230	34635062	P48551-2	uc002yrb.3	uc002yrb.3	IFNAR2	Homo sapiens interferon (alpha, beta and omega) receptor 2 (IFNAR2), transcript variant 3, mRNA.
chr21	34954389	34954390	region_9550	0	+	chr21	34947782	34958487	Q9NYP3	uc002ysi.1	uc002ysi.1	DONSON	Homo sapiens downstream neighbor of SON (DONSON), mRNA.
chr21	42558426	42558427	region_9601	0	+	chr21	42539727	42648524	Q9Y5Z0	uc002yyw.3	uc002yyw.3	BACE2	Homo sapiens beta-site APP-cleaving enzyme 2 (BACE2), transcript variant a, mRNA.
chr21	43900492	43900493	region_9618	0	+	chr21	43892596	43916401	Q8WYR4	uc002zbg.3	uc002zbg.3	RSPH1	Homo sapiens radial spoke head 1 homolog (Chlamydomonas) (RSPH1), mRNA.
chr22	19765801	19765802	region_9691	0	+	chr22	19744225	19767068	O43435	uc002zqb.3	uc002zqb.3	TBX1	Homo sapiens T-box 1 (TBX1), transcript variant A, mRNA.
chr22	20995081	20995082	region_9706	0	+	chr22	20970516	21011201		uc002zsv.3	uc002zsv.3	BC035867	Homo sapiens, clone IMAGE:5171202, mRNA.
chr22	22116471	22116472	region_9721	0	+	chr22	22113946	22221970	P28482	uc002zvn.3	uc002zvn.3	MAPK1	Homo sapiens mitogen-activated protein kinase 1 (MAPK1), transcript variant 1, mRNA.
chr22	24207061	24207062	region_9739	0	+	chr22	24199058	24226211	Q6P4C1	uc002zyl.1	uc002zyl.1	SLC2A11	Homo sapiens solute carrier family 2 (facilitated glucose transporter), member 11 (SLC2A11), transcript variant 1, mRNA.
chr22	24413263	24413264	region_9740	0	+	chr22	24407764	24452823	C9J068	uc010guk.1	uc010guk.1	CABIN1	Homo sapiens calcineurin binding protein 1 (CABIN1), transcript variant 2, mRNA.
chr22	25213651	25213652	region_9749	0	+	chr22	25202135	25255871		uc003abf.2	uc003abf.2	SGSM1	Homo sapiens small G protein signaling modulator 1 (SGSM1), transcript variant 4, mRNA.
chr22	29294116	29294117	region_9772	0	+	chr22	29279754	29453476	Q9ULT6	uc003aeg.3	uc003aeg.3	ZNRF3	Homo sapiens zinc and ring finger 3 (ZNRF3), transcript variant 1, mRNA.
chr22	29496231	29496232	region_9774	0	+	chr22	29469065	29542808	Q96MU8-3	uc003ael.3	uc003ael.3	KREMEN1	Homo sapiens kringle containing transmembrane protein 1 (KREMEN1), transcript variant 3, mRNA.
chr22	31010289	31010290	region_9793	0	+	chr22	31003069	31023047	P20062-2	uc003air.2	uc003air.2	TCN2	Homo sapiens transcobalamin II (TCN2), transcript variant 2, mRNA.
chr22	31819923	31819924	region_9802	0	+	chr22	31795538	31830172	Q9Y295	uc003aku.3	uc003aku.3	DRG1	Homo sapiens developmentally regulated GTP binding protein 1 (DRG1), mRNA.
chr22	36911537	36911538	region_9832	0	+	chr22	36906896	36916745	O15371	uc011amr.2	uc011amr.2	EIF3D	Homo sapiens eukaryotic translation initiation factor 3, subunit D (EIF3D), mRNA.
chr22	38209198	38209199	region_9850	0	+	chr22	38203911	38212906	O75600	uc003atz.3	uc003atz.3	GCAT	Homo sapiens glycine C-acetyltransferase (GCAT), nuclear gene encoding mitochondrial protein, transcript variant 2, mRNA.
chr22	38623171	38623172	region_9857	0	+	chr22	38615297	38668670	Q9Y519	uc003avf.1	uc003avf.1	TMEM184B	Homo sapiens transmembrane protein 184B (TMEM184B), transcript variant 2, mRNA.
chr22	40790483	40790484	region_9888	0	+	chr22	40766594	40802553	B4DI87	uc010gyc.1	uc010gyc.1	SGSM3	Homo sapiens small G protein signaling modulator 3 (SGSM3), mRNA.
chr22	41174425	41174426	region_9890	0	+	chr22	41165638	41215392	O43808	uc003azc.3	uc003azc.3	SLC25A17	Homo sapiens solute carrier family 25 (mitochondrial carrier; peroxisomal membrane protein, 34kDa), member 17 (SLC25A17), nuclear gene encoding mitochondrial protein, mRNA.
chr22	42457376	42457377	region_9914	0	+	chr22	42454337	42466846	P17050	uc003bbw.4	uc003bbw.4	NAGA	Homo sapiens N-acetylgalactosaminidase, alpha- (NAGA), mRNA.
chr22	45065918	45065919	region_9942	0	+	chr22	45064426	45133561	P85299	uc003bew.2	uc003bew.2	PRR5	Homo sapiens proline rich 5 (renal) (PRR5), transcript variant 3, mRNA.
chr22	46551114	46551115	region_9955	0	+	chr22	46546498	46639653	Q07869	uc003bgw.1	uc003bgw.1	PPARA	Homo sapiens peroxisome proliferator-activated receptor alpha (PPARA), transcript variant 5, mRNA.
chr22	50955560	50955561	region_9983	0	+	chr22	50946644	50958191	Q6IBW4-5	uc003blq.4	uc003blq.4	NCAPH2	Homo sapiens non-SMC condensin II complex, subunit H2 (NCAPH2), transcript variant 1, mRNA.
chr3	15315143	15315144	region_10069	0	+	chr3	15295862	15374136	O60239	uc003bzp.2	uc003bzp.2	SH3BP5	Homo sapiens SH3-domain binding protein 5 (BTK-associated) (SH3BP5), transcript variant 1, mRNA.
chr3	16360326	16360327	region_10080	0	+	chr3	16357351	16524372	G3XAJ6	uc010hes.3	uc010hes.3	RFTN1	Homo sapiens raftlin, lipid raft linker 1 (RFTN1), mRNA.
chr3	19195135	19195136	region_10086	0	+	chr3	19190016	19492896	B7Z398	uc011awe.1	uc011awe.1	KCNH8	Homo sapiens potassium voltage-gated channel, subfamily H (eag-related), member 8 (KCNH8), mRNA.
chr3	28364207	28364208	region_10112	0	+	chr3	28363843	28390618	NP_001258579	uc003cec.4	uc003cec.4	AZI2	Homo sapiens 5-azacytidine induced 2 (AZI2), transcript variant 4, mRNA.
chr3	45141949	45141950	region_10204	0	+	chr3	45123768	45187914	Q9H5V8	uc003com.3	uc003com.3	CDCP1	Homo sapiens CUB domain containing protein 1 (CDCP1), transcript variant 1, mRNA.
chr3	46561151	46561152	region_10216	0	+	chr3	46556877	46608040	Q9BYS8	uc010hji.3	uc010hji.3	LRRC2	Homo sapiens leucine rich repeat containing 2 (LRRC2), mRNA.
chr3	47859988	47859989	region_10233	0	+	chr3	47844398	47884169		uc003crs.2	uc003crs.2	DHX30	Homo sapiens DEAH (Asp-Glu-Ala-His) box polypeptide 30 (DHX30), transcript variant 2, mRNA.
chr3	48897429	48897430	region_10250	0	+	chr3	48894355	48936426	O43772	uc003cva.4	uc003cva.4	SLC25A20	Homo sapiens solute carrier family 25 (carnitine/acylcarnitine translocase), member 20 (SLC25A20), nuclear gene encoding mitochondrial protein, mRNA.
chr3	52911273	52911274	region_10300	0	+	chr3	52870771	52931597	Q86TL2	uc003dgd.3	uc003dgd.3	TMEM110	Homo sapiens transmembrane protein 110 (TMEM110), mRNA.
chr3	58271725	58271726	region_10330	0	+	chr3	58223258	58280461	Q9BV23	uc003djs.4	uc003djs.4	ABHD6	Homo sapiens abhydrolase domain containing 6 (ABHD6), mRNA.
chr3	73079842	73079843	region_10387	0	+	chr3	73046118	73115011	Q9NY27	uc003dph.1	uc003dph.1	PPP4R2	Homo sapiens protein phosphatase 4, regulatory subunit 2 (PPP4R2), mRNA.
chr3	97489939	97489940	region_10413	0	+	chr3	97483594	97517373	Q9H0F7	uc003drv.3	uc003drv.3	ARL6	Homo sapiens ADP-ribosylation factor-like 6 (ARL6), transcript variant 2, mRNA.
chr3	109017292	109017293	region_10469	0	+	chr3	109012634	109035364	Q7Z7J5	uc003dxo.3	uc003dxo.3	DPPA2	Homo sapiens developmental pluripotency associated 2 (DPPA2), mRNA.
chr3	112731783	112731784	region_10491	0	+	chr3	112721291	112738555	Q6NW34	uc003dzr.3	uc003dzr.3	C3orf17	Homo sapiens chromosome 3 open reading frame 17 (C3orf17), transcript variant 1, mRNA.
chr3	119503431	119503432	region_10527	0	+	chr3	119499330	119537332	O75469-4	uc003edi.3	uc003edi.3	NR1I2	Homo sapiens nuclear receptor subfamily 1, group I, member 2 (NR1I2), transcript variant 3, mRNA.
chr3	119905740	119905741	region_10530	0	+	chr3	119884327	119963325	Q8NFN8	uc011bjf.2	uc011bjf.2	GPR156	Homo sapiens G protein-coupled receptor 156 (GPR156), transcript variant 1, mRNA.
chr3	120347260	120347261	region_10534	0	+	chr3	120347014	120370898	Q93099	uc003edv.3	uc003edv.3	HGD	Homo sapiens homogentisate 1,2-dioxygenase (HGD), mRNA.
chr3	122522061	122522062	region_10557	0	+	chr3	122513900	122599986	Q96SL1	uc003efw.4	uc003efw.4	DIRC2	Homo sapiens disrupted in renal carcinoma 2 (DIRC2), mRNA.
chr3	123635572	123635573	region_10565	0	+	chr3	123632273	123674812	Q49A88-5	uc003egv.4	uc003egv.4	CCDC14	Homo sapiens coiled-coil domain containing 14 (CCDC14), mRNA.
chr3	124949776	124949777	region_10574	0	+	chr3	124944512	125094198	Q9UQR1	uc003ehx.4	uc003ehx.4	ZNF148	Homo sapiens zinc finger protein 148 (ZNF148), mRNA.
chr3	129120766	129120767	region_10617	0	+	chr3	129120163	129147494	Q6NXP0	uc003emg.3	uc003emg.3	EFCAB12	Homo sapiens EF-hand calcium binding domain 12 (EFCAB12), mRNA.
chr3	137888170	137888171	region_10664	0	+	chr3	137879829	137893727	Q9UK59	uc003eru.3	uc003eru.3	DBR1	Homo sapiens debranching RNA lariats 1 (DBR1), mRNA.
chr3	142562101	142562102	region_10695	0	+	chr3	142536701	142608045	Q9UKZ9	uc003evd.3	uc003evd.3	PCOLCE2	Homo sapiens procollagen C-endopeptidase enhancer 2 (PCOLCE2), mRNA.
chr3	145910199	145910200	region_10701	0	+	chr3	145910123	145968651	Q9NRQ2	uc010huy.3	uc010huy.3	PLSCR4	Homo sapiens phospholipid scramblase 4 (PLSCR4), transcript variant 3, mRNA.
chr3	146239958	146239959	region_10703	0	+	chr3	146232966	146262628	O15162	uc003evx.4	uc003evx.4	PLSCR1	Homo sapiens phospholipid scramblase 1 (PLSCR1), mRNA.
chr3	158291571	158291572	region_10760	0	+	chr3	158288952	158324249	P58340-4	uc003fbx.3	uc003fbx.3	MLF1	Homo sapiens myeloid leukemia factor 1 (MLF1), transcript variant 6, mRNA.
chr3	160125825	160125826	region_10772	0	+	chr3	160117429	160132305		uc003fdf.1	uc003fdf.1	SMC4	Homo sapiens structural maintenance of chromosomes 4 (SMC4), transcript variant 2, mRNA.
chr3	167402901	167402902	region_10790	0	+	chr3	167401694	167452594	Q9BUL8	uc003fex.3	uc003fex.3	PDCD10	Homo sapiens programmed cell death 10 (PDCD10), transcript variant 1, mRNA.
chr3	167457135	167457136	region_10791	0	+	chr3	167453431	167543357	Q99574	uc003ffa.4	uc003ffa.4	SERPINI1	Homo sapiens serpin peptidase inhibitor, clade I (neuroserpin), member 1 (SERPINI1), transcript variant 2, mRNA.
chr3	169557919	169557920	region_10798	0	+	chr3	169557028	169587723	Q6UY01	uc003fgc.2	uc003fgc.2	LRRC31	Homo sapiens leucine rich repeat containing 31 (LRRC31), transcript variant 1, mRNA.
chr3	169634340	169634341	region_10799	0	+	chr3	169629481	169656948	Q7Z3H4	uc003fgd.3	uc003fgd.3	SAMD7	Homo sapiens sterile alpha motif domain containing 7 (SAMD7), mRNA.
chr3	169686064	169686065	region_10801	0	+	chr3	169684579	169711619	Q99442	uc003fgg.3	uc003fgg.3	SEC62	Homo sapiens SEC62 homolog (S. cerevisiae) (SEC62), mRNA.
chr3	183774160	183774161	region_10866	0	+	chr3	183770834	183778461	Q8WXA8	uc003fmk.3	uc003fmk.3	HTR3C	Homo sapiens 5-hydroxytryptamine (serotonin) receptor 3C, ionotropic (HTR3C), mRNA.
chr3	183818547	183818548	region_10867	0	+	chr3	183814851	183824783	A5X5Y0	uc010hxq.3	uc010hxq.3	HTR3E	Homo sapiens 5-hydroxytryptamine (serotonin) receptor 3E, ionotropic (HTR3E), transcript variant 4, mRNA.
chr3	190247469	190247470	region_10915	0	+	chr3	190231839	190348073	Q9NPH3-2	uc003fsk.3	uc003fsk.3	IL1RAP	Homo sapiens interleukin 1 receptor accessory protein (IL1RAP), transcript variant 2, mRNA.
chr3	190991638	190991639	region_10918	0	+	chr3	190984943	191048325	Q765I0	uc003fsu.3	uc003fsu.3	UTS2B	Homo sapiens urotensin 2B (UTS2B), mRNA.
chr4	512679	512680	region_10991	0	+	chr4	492988	516632	B4DKC7	uc011buw.2	uc011buw.2	PIGG	Homo sapiens phosphatidylinositol glycan anchor biosynthesis, class G (PIGG), transcript variant 2, mRNA.
chr4	2858159	2858160	region_11025	0	+	chr4	2845583	2901504	P35611	uc010ico.1	uc010ico.1	ADD1	Homo sapiens adducin 1 (alpha) (ADD1), transcript variant 1, mRNA.
chr4	6355968	6355969	region_11050	0	+	chr4	6322304	6383597	Q9Y2T4-2	uc003gja.3	uc003gja.3	PPP2R2C	Homo sapiens protein phosphatase 2, regulatory subunit B, gamma (PPP2R2C), transcript variant 2, mRNA.
chr4	8449827	8449828	region_11060	0	+	chr4	8440603	8470286	Q8IYL2-2	uc003glf.1	uc003glf.1	TRMT44	Homo sapiens tRNA methyltransferase 44 homolog (S. cerevisiae) (TRMT44), mRNA.
chr4	15606970	15606971	region_11078	0	+	chr4	15606006	15646280	H0Y9Y0	uc010idw.2	uc010idw.2	FBXL5	Homo sapiens F-box and leucine-rich repeat protein 5 (FBXL5), transcript variant 4, mRNA.
chr4	16163901	16163902	region_11084	0	+	chr4	16162127	16193146		uc011bxd.1	uc011bxd.1	TAPT1	Homo sapiens transmembrane anterior posterior transformation 1 (TAPT1), mRNA.
chr4	24815495	24815496	region_11104	0	+	chr4	24807738	24854822	Q6ZUS6	uc003gra.2	uc003gra.2	CCDC149	Homo sapiens coiled-coil domain containing 149 (CCDC149), transcript variant 2, mRNA.
chr4	39185995	39185996	region_11139	0	+	chr4	39184023	39217633		uc010ifl.1	uc010ifl.1	WDR19	Homo sapiens WD repeat domain 19 (WDR19), mRNA.
chr4	41265986	41265987	region_11160	0	+	chr4	41258897	41270446	P09936	uc003gvo.3	uc003gvo.3	UCHL1	Homo sapiens ubiquitin carboxyl-terminal esterase L1 (ubiquitin thiolesterase) (UCHL1), mRNA.
chr4	44689630	44689631	region_11169	0	+	chr4	44680432	44691426		uc010ifz.1	uc010ifz.1	GUF1	Homo sapiens GUF1 GTPase homolog (S. cerevisiae) (GUF1), mRNA.
chr4	46067606	46067607	region_11171	0	+	chr4	46037786	46126082	Q8N1C3	uc003gxb.3	uc003gxb.3	GABRG1	Homo sapiens gamma-aminobutyric acid (GABA) A receptor, gamma 1 (GABRG1), mRNA.
chr4	46263182	46263183	region_11172	0	+	chr4	46251580	46391396	P47869	uc003gxc.3	uc003gxc.3	GABRA2	Homo sapiens gamma-aminobutyric acid (GABA) A receptor, alpha 2 (GABRA2), transcript variant 2, mRNA.
chr4	46930017	46930018	region_11174	0	+	chr4	46920916	46995522	NP_001191195	uc021xnz.1	uc021xnz.1	GABRA4	Homo sapiens gamma-aminobutyric acid (GABA) A receptor, alpha 4 (GABRA4), transcript variant 2, mRNA.
chr4	53469482	53469483	region_11194	0	+	chr4	53457126	53522759	P62068-3	uc003gzm.4	uc003gzm.4	USP46	Homo sapiens ubiquitin specific peptidase 46 (USP46), transcript variant 2, mRNA.
chr4	53740460	53740461	region_11197	0	+	chr4	53739150	54232242	Q8WU76	uc003gzu.3	uc003gzu.3	SCFD2	Homo sapiens sec1 family domain containing 2 (SCFD2), mRNA.
chr4	57403312	57403313	region_11221	0	+	chr4	57396774	57469489	P0DJG4	uc031seh.1	uc031seh.1	THEGL	Homo sapiens theg spermatid protein-like (THEGL), mRNA.
chr4	68428492	68428493	region_11236	0	+	chr4	68424445	68472616	Q9ULZ2	uc003hde.4	uc003hde.4	STAP1	Homo sapiens signal transducing adaptor family member 1 (STAP1), mRNA.
chr4	71389923	71389924	region_11272	0	+	chr4	71384297	71398459	Q6UX39	uc003hfk.1	uc003hfk.1	AMTN	Homo sapiens amelotin (AMTN), mRNA.
chr4	71497062	71497063	region_11274	0	+	chr4	71494460	71512536	Q9NRM1	uc011caw.1	uc011caw.1	ENAM	Homo sapiens enamelin (ENAM), mRNA.
chr4	76832207	76832208	region_11306	0	+	chr4	76831807	76862166	NP_001035861	uc003hja.3	uc003hja.3	NAAA	Homo sapiens N-acylethanolamine acid amidase (NAAA), transcript variant 2, mRNA.
chr4	84383675	84383676	region_11352	0	+	chr4	84382093	84406290	Q6UWZ7	uc003hou.2	uc003hou.2	FAM175A	Homo sapiens family with sequence similarity 175, member A (FAM175A), mRNA.
chr4	88407148	88407149	region_11371	0	+	chr4	88394487	88450524	Q14515	uc011cdc.2	uc011cdc.2	SPARCL1	Homo sapiens SPARC-like 1 (hevin) (SPARCL1), transcript variant 2, mRNA.
chr4	89516902	89516903	region_11382	0	+	chr4	89513573	89578580	Q8IXX3	uc003hrv.4	uc003hrv.4	HERC3	Homo sapiens HECT and RLD domain containing E3 ubiquitin protein ligase 3 (HERC3), transcript variant 1, mRNA.
chr4	99992864	99992865	region_11404	0	+	chr4	99992129	100009931	P11766	uc003hui.3	uc003hui.3	ADH5	Homo sapiens alcohol dehydrogenase 5 (class III), chi polypeptide (ADH5), mRNA.
chr4	100134319	100134320	region_11407	0	+	chr4	100123794	100140403	NP_001095940	uc003huo.2	uc003huo.2	ADH6	Homo sapiens alcohol dehydrogenase 6 (class V) (ADH6), transcript variant 1, mRNA.
chr4	100197594	100197595	region_11409	0	+	chr4	100197522	100212185	P07327	uc003hur.2	uc003hur.2	ADH1A	Homo sapiens alcohol dehydrogenase 1A (class I), alpha polypeptide (ADH1A), mRNA.
chr4	100341965	100341966	region_11412	0	+	chr4	100333417	100356291	P40394-2	uc021xqj.1	uc021xqj.1	ADH7	Homo sapiens alcohol dehydrogenase 7 (class IV), mu or sigma polypeptide (ADH7), transcript variant 1, mRNA.
chr4	100436142	100436143	region_11413	0	+	chr4	100432160	100463460	Q53FE4	uc003huw.3	uc003huw.3	C4orf17	Homo sapiens chromosome 4 open reading frame 17 (C4orf17), mRNA.
chr4	129739552	129739553	region_11530	0	+	chr4	129730778	129785787	Q6IE81-3	uc003igj.3	uc003igj.3	PHF17	Homo sapiens PHD finger protein 17 (PHF17), transcript variant S, mRNA.
chr4	141454029	141454030	region_11556	0	+	chr4	141445311	141474924	Q8IZ81	uc003iik.3	uc003iik.3	ELMOD2	Homo sapiens ELMO/CED-12 domain containing 2 (ELMOD2), mRNA.
chr4	144111453	144111454	region_11564	0	+	chr4	144106069	144136729	Q3ZCV1	uc003ija.4	uc003ija.4	USP38	Homo sapiens ubiquitin specific peptidase 38 (USP38), mRNA.
chr4	149000089	149000090	region_11592	0	+	chr4	148999914	149363672	B0ZBF6	uc003ilj.4	uc003ilj.4	NR3C2	Homo sapiens nuclear receptor subfamily 3, group C, member 2 (NR3C2), transcript variant 1, mRNA.
chr4	153706266	153706267	region_11603	0	+	chr4	153701111	153833063	P53367	uc003imz.3	uc003imz.3	ARFIP1	Homo sapiens ADP-ribosylation factor interacting protein 1 (ARFIP1), transcript variant 1, mRNA.
chr4	154631634	154631635	region_11609	0	+	chr4	154631311	154681387	NP_775933	uc003int.3	uc003int.3	RNF175	Homo sapiens ring finger protein 175 (RNF175), mRNA.
chr4	156595085	156595086	region_11619	0	+	chr4	156587861	156643721	NP_001124159	uc010iqc.3	uc010iqc.3	GUCY1A3	Homo sapiens guanylate cyclase 1, soluble, alpha 3 (GUCY1A3), transcript variant 7, mRNA.
chr4	166305539	166305540	region_11652	0	+	chr4	166300096	166419482	P16870	uc003irg.4	uc003irg.4	CPE	Homo sapiens carboxypeptidase E (CPE), mRNA.
chr4	185330001	185330002	region_11707	0	+	chr4	185308875	185395726	P14316	uc003iwf.4	uc003iwf.4	IRF2	Homo sapiens interferon regulatory factor 2 (IRF2), mRNA.
chr4	185974427	185974428	region_11715	0	+	chr4	185973049	186028402		uc003ixc.1	uc003ixc.1	BC043280	Homo sapiens clone UT2 unknown mRNA.
chr5	42757492	42757493	region_11885	0	+	chr5	42756919	42802539	Q4G0S7	uc003jmx.3	uc003jmx.3	CCDC152	Homo sapiens coiled-coil domain containing 152 (CCDC152), mRNA.
chr5	65020744	65020745	region_11961	0	+	chr5	65018022	65089459	Q9BQD0	uc003jue.3	uc003jue.3	NLN	Homo sapiens neurolysin (metallopeptidase M3 family) (NLN), nuclear gene encoding mitochondrial protein, mRNA.
chr5	68472245	68472246	region_11970	0	+	chr5	68462836	68474070	P14635	uc003jvm.3	uc003jvm.3	CCNB1	Homo sapiens cyclin B1 (CCNB1), mRNA.
chr5	68799200	68799201	region_11978	0	+	chr5	68788118	68853931	Q16625	uc003jwu.3	uc003jwu.3	OCLN	Homo sapiens occludin (OCLN), transcript variant 1, mRNA.
chr5	71626047	71626048	region_11998	0	+	chr5	71616199	71654650	Q8WV60	uc011csf.1	uc011csf.1	PTCD2	Homo sapiens pentatricopeptide repeat domain 2 (PTCD2), mRNA.
chr5	72118597	72118598	region_12000	0	+	chr5	72112417	72179059		uc011csi.1	uc011csi.1	TNPO1	Homo sapiens transportin 1 (TNPO1), transcript variant 1, mRNA.
chr5	72857833	72857834	region_12004	0	+	chr5	72848024	72861511	Q9H9E1	uc003kcu.2	uc003kcu.2	ANKRA2	Homo sapiens ankyrin repeat, family A (RFXANK-like), 2 (ANKRA2), mRNA.
chr5	78674223	78674224	region_12035	0	+	chr5	78669646	78809659	Q86YM7	uc003kfy.4	uc003kfy.4	HOMER1	Homo sapiens homer homolog 1 (Drosophila) (HOMER1), transcript variant 1, mRNA.
chr5	88016001	88016002	region_12072	0	+	chr5	88014057	88119744	D8L7E9	uc021ybg.1	uc021ybg.1	MEF2C	Homo sapiens myocyte enhancer factor 2C (MEF2C), transcript variant 5, mRNA.
chr5	109633315	109633316	region_12119	0	+	chr5	109624933	109765804		uc003kov.1	uc003kov.1	TMEM232	Homo sapiens transmembrane protein 232 (TMEM232), mRNA.
chr5	114546817	114546818	region_12139	0	+	chr5	114546526	114598569	P53609	uc003kqw.4	uc003kqw.4	PGGT1B	Homo sapiens protein geranylgeranyltransferase type I, beta subunit (PGGT1B), mRNA.
chr5	124002068	124002069	region_12173	0	+	chr5	123972609	124080865	Q9ULD9	uc003ktq.1	uc003ktq.1	ZNF608	Homo sapiens zinc finger protein 608 (ZNF608), mRNA.
chr5	125878862	125878863	region_12175	0	+	chr5	125877532	125897175	NP_001188306	uc003ktv.3	uc003ktv.3	ALDH7A1	Homo sapiens aldehyde dehydrogenase 7 family, member A1 (ALDH7A1), transcript variant 1, mRNA.
chr5	141352225	141352226	region_12323	0	+	chr5	141346401	141369856	Q9UBS8	uc003llz.3	uc003llz.3	RNF14	Homo sapiens ring finger protein 14 (RNF14), transcript variant 6, mRNA.
chr5	142659424	142659425	region_12330	0	+	chr5	142657495	142783254	E5KQF6	uc003lmy.3	uc003lmy.3	NR3C1	Homo sapiens nuclear receptor subfamily 3, group C, member 1 (glucocorticoid receptor) (NR3C1), transcript variant 7, mRNA.
chr5	148672702	148672703	region_12358	0	+	chr5	148651400	148691938	Q8TED9-3	uc003lqg.4	uc003lqg.4	AFAP1L1	Homo sapiens actin filament associated protein 1-like 1 (AFAP1L1), transcript variant 2, mRNA.
chr5	149785742	149785743	region_12376	0	+	chr5	149781199	149792499	P04233	uc003lsc.3	uc003lsc.3	CD74	Homo sapiens CD74 molecule, major histocompatibility complex, class II invariant chain (CD74), transcript variant 1, mRNA.
chr5	150656748	150656749	region_12389	0	+	chr5	150655925	150677825	Q495N2-2	uc003ltv.2	uc003ltv.2	SLC36A3	Homo sapiens solute carrier family 36 (proton/amino acid symporter), member 3 (SLC36A3), transcript variant 1, mRNA.
chr5	151202120	151202121	region_12399	0	+	chr5	151202073	151304397	P23415-2	uc003lur.3	uc003lur.3	GLRA1	Homo sapiens glycine receptor, alpha 1 (GLRA1), transcript variant 2, mRNA.
chr5	155200407	155200408	region_12413	0	+	chr5	155135062	156022061	Q92629-3	uc003lwa.1	uc003lwa.1	SGCD	Homo sapiens sarcoglycan, delta (35kDa dystrophin-associated glycoprotein) (SGCD), transcript variant 2, mRNA.
chr5	176814444	176814445	region_12507	0	+	chr5	176811431	176817514	Q06495-2	uc021yis.1	uc021yis.1	SLC34A1	Homo sapiens solute carrier family 34 (sodium phosphate), member 1 (SLC34A1), transcript variant 2, mRNA.
chr5	179269616	179269617	region_12533	0	+	chr5	179263633	179285840	Q6NTE8-2	uc003mky.2	uc003mky.2	C5orf45	Homo sapiens chromosome 5 open reading frame 45 (C5orf45), transcript variant 1, mRNA.
chr5	179389860	179389861	region_12535	0	+	chr5	179382473	179499109	Q86XS8	uc003mll.1	uc003mll.1	RNF130	Homo sapiens ring finger protein 130 (RNF130), mRNA.
chr6	7600102	7600103	region_12590	0	+	chr6	7590431	7612200	Q6IEG0	uc003mxr.3	uc003mxr.3	SNRNP48	Homo sapiens small nuclear ribonucleoprotein 48kDa (U11/U12) (SNRNP48), mRNA.
chr6	8418940	8418941	region_12597	0	+	chr6	8413300	8435734		uc003myc.3	uc003myc.3	SLC35B3	Homo sapiens solute carrier family 35, member B3 (SLC35B3), transcript variant 1, mRNA.
chr6	12029512	12029513	region_12616	0	+	chr6	12012723	12165232	P15822	uc003nac.3	uc003nac.3	HIVEP1	Homo sapiens human immunodeficiency virus type I enhancer binding protein 1 (HIVEP1), mRNA.
chr6	13294129	13294130	region_12618	0	+	chr6	13266773	13328787	Q9P0N9	uc003naj.3	uc003naj.3	TBC1D7	Homo sapiens TBC1 domain family, member 7 (TBC1D7), transcript variant 3, mRNA.
chr6	16255842	16255843	region_12628	0	+	chr6	16238810	16295780	P36959	uc003nbs.3	uc003nbs.3	GMPR	Homo sapiens guanosine monophosphate reductase (GMPR), mRNA.
chr6	16303555	16303556	region_12629	0	+	chr6	16299342	16761721	P54253	uc003nbt.3	uc003nbt.3	ATXN1	Homo sapiens ataxin 1 (ATXN1), transcript variant 1, mRNA.
chr6	18140712	18140713	region_12635	0	+	chr6	18128544	18155374	P51580	uc003ncm.3	uc003ncm.3	TPMT	Homo sapiens thiopurine S-methyltransferase (TPMT), mRNA.
chr6	25286621	25286622	region_12659	0	+	chr6	25279305	25452825	Q8IW66	uc031smx.1	uc031smx.1	LRRC16A	Homo sapiens leucine rich repeat containing 16A (LRRC16A), transcript variant 2, mRNA.
chr6	34258665	34258666	region_12720	0	+	chr6	34254972	34393902	NP_001189399	uc021yyt.1	uc021yyt.1	RPS10-NUDT3	Homo sapiens RPS10-NUDT3 readthrough (RPS10-NUDT3), mRNA.
chr6	35088396	35088397	region_12730	0	+	chr6	35085848	35108619	Q8WWU5-2	uc003ojz.1	uc003ojz.1	TCP11	Homo sapiens t-complex 11, testis-specific (TCP11), transcript variant 2, mRNA.
chr6	36002369	36002370	region_12744	0	+	chr6	35995453	36065831	B5TY32	uc011dth.2	uc011dth.2	MAPK14	Homo sapiens mitogen-activated protein kinase 14 (MAPK14), transcript variant 3, mRNA.
chr6	41681750	41681751	region_12789	0	+	chr6	41651715	41702139	P19484	uc031sop.1	uc031sop.1	TFEB	Homo sapiens transcription factor EB (TFEB), transcript variant 4, mRNA.
chr6	42030192	42030193	region_12794	0	+	chr6	42018250	42048644	Q7Z7C8	uc003ors.3	uc003ors.3	TAF8	Homo sapiens TAF8 RNA polymerase II, TATA box binding protein (TBP)-associated factor, 43kDa (TAF8), mRNA.
chr6	43556320	43556321	region_12815	0	+	chr6	43543877	43582458	Q9Y253	uc010jyu.2	uc010jyu.2	POLH	Homo sapiens polymerase (DNA directed), eta (POLH), mRNA.
chr6	45300830	45300831	region_12835	0	+	chr6	45296053	45518819	Q13950	uc011dvx.2	uc011dvx.2	RUNX2	Homo sapiens runt-related transcription factor 2 (RUNX2), transcript variant 1, mRNA.
chr6	46626438	46626439	region_12842	0	+	chr6	46620651	46645927	NP_001190980	uc011dwb.2	uc011dwb.2	SLC25A27	Homo sapiens solute carrier family 25, member 27 (SLC25A27), nuclear gene encoding mitochondrial protein, transcript variant 2, mRNA.
chr6	49434472	49434473	region_12856	0	+	chr6	49431095	49460820	Q7L2Z9	uc003ozh.1	uc003ozh.1	CENPQ	Homo sapiens centromere protein Q (CENPQ), mRNA.
chr6	55193494	55193495	region_12900	0	+	chr6	55192266	55267291	Q6UXV0	uc003pcm.1	uc003pcm.1	GFRAL	Homo sapiens GDNF family receptor alpha like (GFRAL), mRNA.
chr6	62390680	62390681	region_12912	0	+	chr6	62389864	62996100	Q5VWX1	uc003peg.2	uc003peg.2	KHDRBS2	Homo sapiens KH domain containing, RNA binding, signal transduction associated 2 (KHDRBS2), mRNA.
chr6	80196282	80196283	region_12951	0	+	chr6	80194707	80247147	Q86VQ0	uc003piy.3	uc003piy.3	LCA5	Homo sapiens Leber congenital amaurosis 5 (LCA5), transcript variant 1, mRNA.
chr6	85398934	85398935	region_12967	0	+	chr6	85397078	85473171	Q8IW86	uc010kbq.2	uc010kbq.2	TBX18	Homo sapiens T-box 18 (TBX18), mRNA.
chr6	90646450	90646451	region_12998	0	+	chr6	90636246	91006627	Q9BYV9	uc011eab.2	uc011eab.2	BACH2	Homo sapiens BTB and CNC homology 1, basic leucine zipper transcription factor 2 (BACH2), transcript variant 1, mRNA.
chr6	99344431	99344432	region_13014	0	+	chr6	99321600	99395849	Q9UKA2	uc003ppf.1	uc003ppf.1	FBXL4	Homo sapiens F-box and leucine-rich repeat protein 4 (FBXL4), mRNA.
chr6	107027018	107027019	region_13036	0	+	chr6	107018902	107077373	Q8WWV3	uc003prj.3	uc003prj.3	RTN4IP1	Homo sapiens reticulon 4 interacting protein 1 (RTN4IP1), nuclear gene encoding mitochondrial protein, mRNA.
chr6	109713444	109713445	region_13059	0	+	chr6	109711417	109762374	Q8IXY8-2	uc010kdp.3	uc010kdp.3	PPIL6	Homo sapiens peptidylprolyl isomerase (cyclophilin)-like 6 (PPIL6), transcript variant 2, mRNA.
chr6	116901983	116901984	region_13094	0	+	chr6	116892582	116914436	NP_057188	uc003pxb.3	uc003pxb.3	RWDD1	Homo sapiens RWD domain containing 1 (RWDD1), transcript variant 2, mRNA.
chr6	157809728	157809729	region_13284	0	+	chr6	157802556	158094977	Q8IZN3	uc003qqt.3	uc003qqt.3	ZDHHC14	Homo sapiens zinc finger, DHHC-type containing 14 (ZDHHC14), transcript variant 1, mRNA.
chr6	165697684	165697685	region_13318	0	+	chr6	165693152	165723111	Q5T5N4	uc003qum.4	uc003qum.4	C6orf118	Homo sapiens chromosome 6 open reading frame 118 (C6orf118), mRNA.
chr6	167779610	167779611	region_13331	0	+	chr6	167770520	167797998	Q12799-2	uc003qvu.3	uc003qvu.3	TCP10	Homo sapiens t-complex 10 (TCP10), mRNA.
chr6	170805069	170805070	region_13346	0	+	chr6	170780106	170862417		uc003qxq.2	uc003qxq.2	PSMB1	Homo sapiens proteasome (prosome, macropain) subunit, beta type, 1 (PSMB1), mRNA.
chr7	12254046	12254047	region_13437	0	+	chr7	12250847	12276890	Q9NUM4	uc011jxk.2	uc011jxk.2	TMEM106B	Homo sapiens transmembrane protein 106B (TMEM106B), transcript variant 1, mRNA.
chr7	16572445	16572446	region_13449	0	+	chr7	16566504	16621114	A6NJI9	uc022aaf.1	uc022aaf.1	LRRC72	Homo sapiens leucine rich repeat containing 72 (LRRC72), mRNA.
chr7	20376820	20376821	region_13462	0	+	chr7	20370724	20438682	Q9BUG9	uc003sut.3	uc003sut.3	ITGB8	Homo sapiens integrin, beta 8 (ITGB8), mRNA.
chr7	29858724	29858725	region_13508	0	+	chr7	29846169	29956682	B8ZZV2	uc022aaz.1	uc022aaz.1	WIPF3	Homo sapiens WAS/WASL interacting protein family, member 3 (WIPF3), mRNA.
chr7	34702783	34702784	region_13540	0	+	chr7	34697896	34889590	Q6W5P4	uc003teg.1	uc003teg.1	NPSR1	Homo sapiens neuropeptide S receptor 1 (NPSR1), transcript variant 1, mRNA.
chr7	38225451	38225452	region_13556	0	+	chr7	38217807	38270272	O95772	uc003tfr.3	uc003tfr.3	STARD3NL	Homo sapiens STARD3 N-terminal like (STARD3NL), mRNA.
chr7	43814599	43814600	region_13582	0	+	chr7	43798271	43846941	P53004	uc010kxv.3	uc010kxv.3	BLVRA	Homo sapiens biliverdin reductase A (BLVRA), transcript variant 2, mRNA.
chr7	44652700	44652701	region_13594	0	+	chr7	44646120	44716195	Q02218-3	uc003tlm.3	uc003tlm.3	OGDH	Homo sapiens oxoglutarate (alpha-ketoglutarate) dehydrogenase (lipoamide) (OGDH), nuclear gene encoding mitochondrial protein, transcript variant 2, mRNA.
chr7	48090986	48090987	region_13609	0	+	chr7	48075107	48100894	Q8NEG2	uc003toh.5	uc003toh.5	C7orf57	Homo sapiens chromosome 7 open reading frame 57 (C7orf57), transcript variant 1, mRNA.
chr7	55446632	55446633	region_13630	0	+	chr7	55433140	55501435	Q9NS86	uc003tqp.3	uc003tqp.3	LANCL2	Homo sapiens LanC lantibiotic synthetase component C-like 2 (bacterial) (LANCL2), mRNA.
chr7	56135574	56135575	region_13638	0	+	chr7	56131916	56147568		uc011kcv.2	uc011kcv.2	SUMF2	Homo sapiens sulfatase modifying factor 2 (SUMF2), transcript variant 2, mRNA.
chr7	74379823	74379824	region_13711	0	+	chr7	74379082	74438803	A6NNH0	uc003ubo.2	uc003ubo.2	GATSL1	Homo sapiens GATS protein-like 1 (GATSL1), mRNA.
chr7	76051621	76051622	region_13730	0	+	chr7	76026840	76071388	NP_009086	uc003ufc.4	uc003ufc.4	ZP3	Homo sapiens zona pellucida glycoprotein 3 (sperm receptor) (ZP3), transcript variant 2, mRNA.
chr7	77435137	77435138	region_13743	0	+	chr7	77428108	77553500	E9PEE3	uc003ugo.4	uc003ugo.4	PHTF2	Homo sapiens putative homeodomain transcription factor 2 (PHTF2), transcript variant 5, mRNA.
chr7	87566524	87566525	region_13774	0	+	chr7	87563565	87757991	Q6P667	uc003uji.2	uc003uji.2	ADAM22	Homo sapiens ADAM metallopeptidase domain 22 (ADAM22), transcript variant 5, mRNA.
chr7	92824401	92824402	region_13798	0	+	chr7	92817898	92848870	A8MVW5-2	uc003uml.3	uc003uml.3	HEPACAM2	Homo sapiens HEPACAM family member 2 (HEPACAM2), transcript variant 2, mRNA.
chr7	94930594	94930595	region_13808	0	+	chr7	94927668	94953884	P27169	uc003uns.3	uc003uns.3	PON1	Homo sapiens paraoxonase 1 (PON1), mRNA.
chr7	94990408	94990409	region_13809	0	+	chr7	94989183	95025687	Q15166	uc003unt.3	uc003unt.3	PON3	Homo sapiens paraoxonase 3 (PON3), mRNA.
chr7	95037500	95037501	region_13810	0	+	chr7	95034173	95064384	J3QT77	uc003unu.3	uc003unu.3	PON2	Homo sapiens paraoxonase 2 (PON2), transcript variant 2, mRNA.
chr7	99053659	99053660	region_13838	0	+	chr7	99014361	99063824	G3V325	uc011kiw.2	uc011kiw.2	ATP5J2-PTCD1	Homo sapiens ATP5J2-PTCD1 readthrough (ATP5J2-PTCD1), mRNA.
chr7	102185596	102185597	region_13892	0	+	chr7	102178365	102213068	Q9GZM3	uc011kkw.1	uc011kkw.1	POLR2J3	Homo sapiens polymerase (RNA) II (DNA directed) polypeptide J3 (POLR2J3), mRNA.
chr7	107545004	107545005	region_13933	0	+	chr7	107531585	107556141		uc010ljm.1	uc010ljm.1	DLD	Homo sapiens dihydrolipoamide dehydrogenase (DLD), nuclear gene encoding mitochondrial protein, mRNA.
chr7	108120115	108120116	region_13937	0	+	chr7	108110865	108156018	Q9NP80-2	uc031syz.1	uc031syz.1	PNPLA8	Homo sapiens patatin-like phospholipase domain containing 8 (PNPLA8), transcript variant 3, mRNA.
chr7	123979348	123979349	region_13993	0	+	chr7	123672258	124035172		uc011koc.2	uc011koc.2	EU233817	Homo sapiens disrupted in Rett 1 mRNA sequence.
chr7	131189149	131189150	region_14036	0	+	chr7	131185020	131241376	O00592	uc003vqw.4	uc003vqw.4	PODXL	Homo sapiens podocalyxin-like (PODXL), transcript variant 1, mRNA.
chr7	132942072	132942073	region_14040	0	+	chr7	132937822	133165805	Q8TAR2	uc003vri.3	uc003vri.3	EXOC4	Homo sapiens exocyst complex component 4 (EXOC4), transcript variant 2, mRNA.
chr7	134939286	134939287	region_14049	0	+	chr7	134916730	134943244	Q7Z7C7	uc011kpx.2	uc011kpx.2	STRA8	Homo sapiens stimulated by retinoic acid 8 (STRA8), mRNA.
chr7	135250969	135250970	region_14051	0	+	chr7	135242661	135272439		uc011kqa.1	uc011kqa.1	NUP205	Homo sapiens nucleoporin 205kDa (NUP205), mRNA.
chr7	141378011	141378012	region_14087	0	+	chr7	141356527	141401953	A4D1U4	uc003vwk.3	uc003vwk.3	KIAA1147	Homo sapiens KIAA1147 (KIAA1147), mRNA.
chr7	143589104	143589105	region_14121	0	+	chr7	143548460	143599172	Q9Y4C2	uc003wdo.2	uc003wdo.2	FAM115A	Homo sapiens family with sequence similarity 115, member A (FAM115A), transcript variant 1, mRNA.
chr7	148897611	148897612	region_14140	0	+	chr7	148892576	148921755	B4DRI5	uc011kun.1	uc011kun.1	ZNF282	Homo sapiens zinc finger protein 282 (ZNF282), mRNA.
chr7	150893581	150893582	region_14157	0	+	chr7	150890564	150894388		uc022aqa.1	uc022aqa.1	IQCA1L	Homo sapiens IQ motif containing with AAA domain 1-like protein (IQCA1L) mRNA, partial cds, alternatively spliced.
chr7	156444475	156444476	region_14174	0	+	chr7	156433352	156469820	Q9H0A6	uc003wmo.3	uc003wmo.3	RNF32	Homo sapiens ring finger protein 32 (RNF32), transcript variant 3, mRNA.
chr7	156933694	156933695	region_14177	0	+	chr7	156931654	156981988	Q15386-3	uc003wnf.2	uc003wnf.2	UBE3C	Homo sapiens ubiquitin protein ligase E3C (UBE3C), mRNA.
chr8	6360363	6360364	region_14207	0	+	chr8	6357174	6420784	O15123	uc003wqj.4	uc003wqj.4	ANGPT2	Homo sapiens angiopoietin 2 (ANGPT2), transcript variant 1, mRNA.
chr8	17725403	17725404	region_14273	0	+	chr8	17721899	17752913	Q08830	uc003wxx.3	uc003wxx.3	FGL1	Homo sapiens fibrinogen-like 1 (FGL1), transcript variant 4, mRNA.
chr8	21554350	21554351	region_14291	0	+	chr8	21549529	21646346	O00451	uc003wzu.1	uc003wzu.1	GFRA2	Homo sapiens GDNF family receptor alpha 2 (GFRA2), transcript variant 1, mRNA.
chr8	22248303	22248304	region_14300	0	+	chr8	22224761	22280249	Q15043	uc003xbq.4	uc003xbq.4	SLC39A14	Homo sapiens solute carrier family 39 (zinc transporter), member 14 (SLC39A14), transcript variant 1, mRNA.
chr8	22999050	22999051	region_14310	0	+	chr8	22993100	23021543	NP_003831	uc003xcz.2	uc003xcz.2	TNFRSF10D	Homo sapiens tumor necrosis factor receptor superfamily, member 10d, decoy with truncated death domain (TNFRSF10D), mRNA.
chr8	25700722	25700723	region_14329	0	+	chr8	25699245	25745488		uc010lug.2	uc010lug.2	EBF2	Homo sapiens early B-cell factor 2 (EBF2), mRNA.
chr8	27593097	27593098	region_14340	0	+	chr8	27590832	27630170	Q86WR0	uc003xgc.3	uc003xgc.3	CCDC25	Homo sapiens coiled-coil domain containing 25 (CCDC25), mRNA.
chr8	27741199	27741200	region_14343	0	+	chr8	27727398	27850369	Q6ZMJ2	uc003xgj.3	uc003xgj.3	SCARA5	Homo sapiens scavenger receptor class A, member 5 (putative) (SCARA5), mRNA.
chr8	28305153	28305154	region_14348	0	+	chr8	28285925	28347835	Q8IX29	uc003xgu.4	uc003xgu.4	FBXO16	Homo sapiens F-box protein 16 (FBXO16), transcript variant 1, mRNA.
chr8	28761866	28761867	region_14352	0	+	chr8	28747910	28906838	H0YKJ1	uc010lvd.3	uc010lvd.3	HMBOX1	Homo sapiens homeobox containing 1 (HMBOX1), transcript variant 2, mRNA.
chr8	30602406	30602407	region_14368	0	+	chr8	30601689	30624520	O00124	uc003xii.3	uc003xii.3	UBXN8	Homo sapiens UBX domain protein 8 (UBXN8), mRNA.
chr8	42917997	42917998	region_14427	0	+	chr8	42911441	42940932	P49354	uc003xps.3	uc003xps.3	FNTA	Homo sapiens farnesyltransferase, CAAX box, alpha (FNTA), transcript variant 1, mRNA.
chr8	54964166	54964167	region_14450	0	+	chr8	54958937	55014577	O75608	uc003xry.3	uc003xry.3	LYPLA1	Homo sapiens lysophospholipase I (LYPLA1), mRNA.
chr8	59473935	59473936	region_14470	0	+	chr8	59465727	59495419	O00560-2	uc003xto.3	uc003xto.3	SDCBP	Homo sapiens syndecan binding protein (syntenin) (SDCBP), transcript variant 4, mRNA.
chr8	59723303	59723304	region_14472	0	+	chr8	59717976	60031767	O94900	uc003xtw.1	uc003xtw.1	TOX	Homo sapiens thymocyte selection-associated high mobility group box (TOX), mRNA.
chr8	61101751	61101752	region_14473	0	+	chr8	61101422	61193954	P35219	uc003xtz.1	uc003xtz.1	CA8	Homo sapiens carbonic anhydrase VIII (CA8), mRNA.
chr8	63935347	63935348	region_14479	0	+	chr8	63927638	63951610	Q92820	uc003xuw.3	uc003xuw.3	GGH	Homo sapiens gamma-glutamyl hydrolase (conjugase, folylpolygammaglutamyl hydrolase) (GGH), mRNA.
chr8	67354609	67354610	region_14493	0	+	chr8	67344717	67366392		uc011leq.1	uc011leq.1	ADHFE1	Homo sapiens alcohol dehydrogenase, iron containing, 1 (ADHFE1), nuclear gene encoding mitochondrial protein, mRNA.
chr8	79585864	79585865	region_14546	0	+	chr8	79578281	79631997	Q96GY0	uc003ybd.3	uc003ybd.3	ZC2HC1A	Homo sapiens zinc finger, C2HC-type containing 1A (ZC2HC1A), mRNA.
chr8	81565187	81565188	region_14553	0	+	chr8	81540685	81787016	Q6ZNC4	uc003yby.2	uc003yby.2	ZNF704	Homo sapiens zinc finger protein 704 (ZNF704), mRNA.
chr8	81882925	81882926	region_14554	0	+	chr8	81880045	82024303	Q9NWQ8	uc003ybz.3	uc003ybz.3	PAG1	Homo sapiens phosphoprotein associated with glycosphingolipid microdomains 1 (PAG1), mRNA.
chr8	82722545	82722546	region_14561	0	+	chr8	82711817	82754521	P57768	uc011lft.2	uc011lft.2	SNX16	Homo sapiens sorting nexin 16 (SNX16), transcript variant 1, mRNA.
chr8	86136720	86136721	region_14565	0	+	chr8	86132844	86352138		uc003ydf.1	uc003ydf.1	CA13	Homo sapiens carbonic anhydrase XIII (CA13), mRNA.
chr8	103221661	103221662	region_14645	0	+	chr8	103216728	103251059	NP_001165948	uc022azl.1	uc022azl.1	RRM2B	Homo sapiens ribonucleotide reductase M2 B (TP53 inducible) (RRM2B), transcript variant 2, mRNA.
chr8	120848370	120848371	region_14689	0	+	chr8	120846180	120868170	Q9BVC3	uc003yov.3	uc003yov.3	DSCC1	Homo sapiens DNA replication and sister chromatid cohesion 1 (DSCC1), mRNA.
chr8	120893559	120893560	region_14690	0	+	chr8	120885899	121063157	Q8TB45	uc003yow.4	uc003yow.4	DEPTOR	Homo sapiens DEP domain containing MTOR-interacting protein (DEPTOR), mRNA.
chr8	136477230	136477231	region_14755	0	+	chr8	136469715	136659848	O75525	uc003yuv.3	uc003yuv.3	KHDRBS3	Homo sapiens KH domain containing, RNA binding, signal transduction associated 3 (KHDRBS3), mRNA.
chr9	4812125	4812126	region_14815	0	+	chr9	4792833	4861064	Q9Y2P8	uc003zis.2	uc003zis.2	RCL1	Homo sapiens RNA terminal phosphate cyclase-like 1 (RCL1), mRNA.
chr9	17588166	17588167	region_14849	0	+	chr9	17578952	17797122	Q99962	uc003zna.3	uc003zna.3	SH3GL2	Homo sapiens SH3-domain GRB2-like 2 (SH3GL2), mRNA.
chr9	33032355	33032356	region_14896	0	+	chr9	33025208	33039062	P31689	uc003zsd.1	uc003zsd.1	DNAJA1	Homo sapiens DnaJ (Hsp40) homolog, subfamily A, member 1 (DNAJA1), mRNA.
chr9	34105944	34105945	region_14909	0	+	chr9	34086380	34126771	Q5T6F0	uc003ztt.2	uc003ztt.2	DCAF12	Homo sapiens DDB1 and CUL4 associated factor 12 (DCAF12), mRNA.
chr9	36049778	36049779	region_14938	0	+	chr9	36036909	36085961	Q6P9E2	uc031tdr.1	uc031tdr.1	RECK	Homo sapiens reversion-inducing-cysteine-rich protein with kazal motifs (RECK), mRNA.
chr9	80938146	80938147	region_15036	0	+	chr9	80912058	80945009	Q9Y617	uc004ala.3	uc004ala.3	PSAT1	Homo sapiens phosphoserine aminotransferase 1 (PSAT1), transcript variant 1, mRNA.
chr9	86682448	86682449	region_15051	0	+	chr9	86678357	86709494		uc004ant.3	uc004ant.3	BX537783	Homo sapiens mRNA; cDNA DKFZp779O1559 (from clone DKFZp779O1559).
chr9	96220473	96220474	region_15098	0	+	chr9	96214172	96293688	Q9NZB2-2	uc004atv.3	uc004atv.3	FAM120A	Homo sapiens family with sequence similarity 120A (FAM120A), mRNA.
chr9	101495719	101495720	region_15143	0	+	chr9	101493610	101539736	H7C163	uc004ayv.2	uc004ayv.2	ANKS6	Homo sapiens ankyrin repeat and sterile alpha motif domain containing 6 (ANKS6), mRNA.
chr9	101879486	101879487	region_15146	0	+	chr9	101867411	101916473	P36897	uc004azc.3	uc004azc.3	TGFBR1	Homo sapiens transforming growth factor, beta receptor 1 (TGFBR1), transcript variant 1, mRNA.
chr9	102596975	102596976	region_15150	0	+	chr9	102584136	102629173	Q92570-3	uc022bky.1	uc022bky.1	NR4A3	Homo sapiens nuclear receptor subfamily 4, group A, member 3 (NR4A3), transcript variant 3, mRNA.
chr9	104189819	104189820	region_15165	0	+	chr9	104182841	104198062	P05062	uc004bbk.2	uc004bbk.2	ALDOB	Homo sapiens aldolase B, fructose-bisphosphate (ALDOB), mRNA.
chr9	110054926	110054927	region_15189	0	+	chr9	110045516	110087594	B4DEA3	uc011lwa.2	uc011lwa.2	RAD23B	Homo sapiens RAD23 homolog B (S. cerevisiae) (RAD23B), transcript variant 1, mRNA.
chr9	112559746	112559747	region_15198	0	+	chr9	112542576	112900819	Q9Y2D5-6	uc004bei.2	uc004bei.2	PALM2-AKAP2	Homo sapiens PALM2-AKAP2 readthrough (PALM2-AKAP2), transcript variant 2, mRNA.
chr9	114669989	114669990	region_15213	0	+	chr9	114659205	114695433	Q16739	uc004bft.3	uc004bft.3	UGCG	Homo sapiens UDP-glucose ceramide glucosyltransferase (UGCG), mRNA.
chr9	115521992	115521993	region_15221	0	+	chr9	115513133	115637267	Q5VWJ9	uc004bgj.4	uc004bgj.4	SNX30	Homo sapiens sorting nexin family member 30 (SNX30), mRNA.
chr9	116652882	116652883	region_15230	0	+	chr9	116638561	116781589	Q5T7W0-3	uc004bib.1	uc004bib.1	ZNF618	Homo sapiens zinc finger protein 618 (ZNF618), mRNA.
chr9	117383998	117383999	region_15236	0	+	chr9	117373705	117408703	Q5VZI3	uc004bjd.4	uc004bjd.4	C9orf91	Homo sapiens chromosome 9 open reading frame 91 (C9orf91), mRNA.
chr9	124586453	124586454	region_15262	0	+	chr9	124584203	124855885	F8W6M1	uc011lyl.2	uc011lyl.2	TTLL11	Homo sapiens tubulin tyrosine ligase-like family, member 11 (TTLL11), transcript variant 1, mRNA.
chr9	128519533	128519534	region_15299	0	+	chr9	128509616	128729655	P40426	uc004bqb.3	uc004bqb.3	PBX3	Homo sapiens pre-B-cell leukemia homeobox 3 (PBX3), transcript variant 1, mRNA.
chr9	131406048	131406049	region_15331	0	+	chr9	131395939	131419129	Q96EX3	uc004bvq.1	uc004bvq.1	WDR34	Homo sapiens WD repeat domain 34 (WDR34), mRNA.
chr9	136558345	136558346	region_15386	0	+	chr9	136528683	136568823	Q5SYV2	uc004cen.3	uc004cen.3	SARDH	Homo sapiens sarcosine dehydrogenase (SARDH), nuclear gene encoding mitochondrial protein, transcript variant 2, mRNA.
chrX	3527436	3527437	region_15446	0	+	chrX	3522383	3631675	P51817	uc010nde.3	uc010nde.3	PRKX	Homo sapiens protein kinase, X-linked (PRKX), mRNA.
chrX	9709542	9709543	region_15455	0	+	chrX	9693452	9734005	P51810	uc004cst.2	uc004cst.2	GPR143	Homo sapiens G protein-coupled receptor 143 (GPR143), mRNA.
chrX	23853064	23853065	region_15536	0	+	chrX	23851464	23926057	Q9BUR5	uc004dax.3	uc004dax.3	APOO	Homo sapiens apolipoprotein O (APOO), transcript variant 1, mRNA.
chrX	23940011	23940012	region_15537	0	+	chrX	23926122	23957624	Q96LI9	uc004daz.1	uc004daz.1	CXorf58	Homo sapiens chromosome X open reading frame 58 (CXorf58), transcript variant 1, mRNA.
chrX	24587748	24587749	region_15543	0	+	chrX	24576203	24665455	Q9Y5K3-2	uc004dbk.4	uc004dbk.4	PCYT1B	Homo sapiens phosphate cytidylyltransferase 1, choline, beta (PCYT1B), transcript variant 3, mRNA.
chrX	79275548	79275549	region_15758	0	+	chrX	79270254	79287268	Q9Y458	uc010nmg.1	uc010nmg.1	TBX22	Homo sapiens T-box 22 (TBX22), transcript variant 1, mRNA.
chrX	84266147	84266148	region_15767	0	+	chrX	84258897	84348323	Q6UXV4	uc004eem.3	uc004eem.3	APOOL	Homo sapiens apolipoprotein O-like (APOOL), mRNA.
chrX	84508440	84508441	region_15769	0	+	chrX	84498996	84528368	Q9Y462	uc004eeo.3	uc004eeo.3	NGEF	MBD2
chrX	102342689	102342690	region_15804	0	+	chrX	102336614	102348022	B4DYI1	uc011mrw.1	uc011mrw.1	NXF3	Homo sapiens nuclear RNA export factor 3 (NXF3), mRNA.
chrX	106366885	106366886	region_15826	0	+	chrX	106366656	106449670	Q9H1M0	uc004ena.3	uc004ena.3	NUP62CL	Homo sapiens nucleoporin 62kDa C-terminal like (NUP62CL), transcript variant 1, mRNA.
chrX	118763814	118763815	region_15871	0	+	chrX	118759248	118809631	Q14141	uc004erw.3	uc004erw.3	2020-09-06	Homo sapiens septin 6 (SEPT6), transcript variant III, mRNA.
chrX	119561243	119561244	region_15882	0	+	chrX	119560002	119603204	P13473	uc004est.4	uc004est.4	LAMP2	Homo sapiens lysosomal-associated membrane protein 2 (LAMP2), transcript variant A, mRNA.
chrX	132437123	132437124	region_15918	0	+	chrX	132435063	132548587	O75487	uc011mvg.1	uc011mvg.1	GPC4	Homo sapiens glypican 4 (GPC4), mRNA.
chrX	132680273	132680274	region_15919	0	+	chrX	132669775	133119673	C9JLE3	uc010nrn.2	uc010nrn.2	GPC3	Homo sapiens glypican 3 (GPC3), transcript variant 1, mRNA.
chrX	133602609	133602610	region_15922	0	+	chrX	133594174	133634698	P00492	uc004exl.4	uc004exl.4	HPRT1	Homo sapiens hypoxanthine phosphoribosyltransferase 1 (HPRT1), mRNA.
chrX	133905143	133905144	region_15925	0	+	chrX	133903595	133928106	Q7Z309-5	uc004ext.3	uc004ext.3	FAM122B	Homo sapiens family with sequence similarity 122B (FAM122B), transcript variant 1, mRNA.
chrX	151125568	151125569	region_15984	0	+	chrX	151121595	151143151	P78334	uc004ffi.3	uc004ffi.3	GABRE	Homo sapiens gamma-aminobutyric acid (GABA) A receptor, epsilon (GABRE), mRNA.
chrX	151818176	151818177	region_15989	0	+	chrX	151806636	151821825	Q9UN88	uc004ffp.1	uc004ffp.1	GABRQ	Homo sapiens gamma-aminobutyric acid (GABA) A receptor, theta (GABRQ), mRNA.
chrX	152002496	152002497	region_15993	0	+	chrX	151999510	152037907	Q15738	uc004fgt.1	uc004fgt.1	NSDHL	Homo sapiens NAD(P) dependent steroid dehydrogenase-like (NSDHL), transcript variant 2, mRNA.
chr1	7904607	7904608	region_63	0	+	chr1	7903142	7973294	Q5H8X8	uc001aoq.3	uc001aoq.3	UTS2	Homo sapiens urotensin 2 (UTS2), transcript variant 1, mRNA.
chr1	9026010	9026011	region_70	0	+	chr1	9005892	9034503	Q5FC00	uc031plc.1	uc031plc.1	CA6	Homo sapiens carbonic anhydrase VI (CA6), transcript variant 2, mRNA.
chr1	14028755	14028756	region_116	0	+	chr1	14026734	14151574	B1AJZ4	uc001avg.3	uc001avg.3	PRDM2	Homo sapiens PR domain containing 2, with ZNF domain (PRDM2), transcript variant 4, mRNA.
chr1	14931164	14931165	region_117	0	+	chr1	14925212	15394651	Q674X7-2	uc009vog.1	uc009vog.1	KAZN	Homo sapiens kazrin, periplakin interacting protein (KAZN), transcript variant A, mRNA.
chr1	15809723	15809724	region_124	0	+	chr1	15802595	15817895	NP_056933	uc001awl.3	uc001awl.3	CELA2B	Homo sapiens chymotrypsin-like elastase family, member 2B (CELA2B), mRNA.
chr1	15831142	15831143	region_125	0	+	chr1	15817323	15850940	F8VVS7	uc001awm.2	uc001awm.2	CASP9	Homo sapiens caspase 9, apoptosis-related cysteine peptidase (CASP9), transcript variant alpha, mRNA.
chr1	16780620	16780621	region_136	0	+	chr1	16767166	16786584	Q9NVZ3	uc001ayo.3	uc001ayo.3	NECAP2	Homo sapiens NECAP endocytosis associated 2 (NECAP2), transcript variant 1, mRNA.
chr1	17357261	17357262	region_146	0	+	chr1	17345224	17380665	P21912	uc001bae.3	uc001bae.3	SDHB	Homo sapiens succinate dehydrogenase complex, subunit B, iron sulfur (Ip) (SDHB), nuclear gene encoding mitochondrial protein, mRNA.
chr1	20214551	20214552	region_168	0	+	chr1	20208887	20239437	Q5T2D3	uc001bcs.4	uc001bcs.4	OTUD3	Homo sapiens OTU domain containing 3 (OTUD3), mRNA.
chr1	22332292	22332293	region_187	0	+	chr1	22328148	22339035	P09093	uc001bfl.3	uc001bfl.3	CELA3A	Homo sapiens chymotrypsin-like elastase family, member 3A (CELA3A), mRNA.
chr1	24184148	24184149	region_203	0	+	chr1	24171571	24194859	P04066	uc001bie.3	uc001bie.3	FUCA1	Homo sapiens fucosidase, alpha-L- 1, tissue (FUCA1), mRNA.
chr1	27155586	27155587	region_238	0	+	chr1	27153200	27182211	Q9NUE0	uc001bnb.3	uc001bnb.3	ZDHHC18	Homo sapiens zinc finger, DHHC-type containing 18 (ZDHHC18), mRNA.
chr1	27701204	27701205	region_245	0	+	chr1	27695600	27701315	O75636	uc001boa.3	uc001boa.3	FCN3	Homo sapiens ficolin (collagen/fibrinogen domain containing) 3 (Hakata antigen) (FCN3), transcript variant 1, mRNA.
chr1	31776202	31776203	region_275	0	+	chr1	31769841	31837780	Q9NP64	uc001bsp.1	uc001bsp.1	ZCCHC17	Homo sapiens zinc finger, CCHC domain containing 17 (ZCCHC17), mRNA.
chr1	33945257	33945258	region_307	0	+	chr1	33938231	33961995	NP_660281	uc001bxj.4	uc001bxj.4	ZSCAN20	Homo sapiens zinc finger and SCAN domain containing 20 (ZSCAN20), mRNA.
chr1	36029243	36029244	region_322	0	+	chr1	36023392	36032380	Q9UBB6	uc001bza.3	uc001bza.3	NCDN	Homo sapiens neurochondrin (NCDN), transcript variant 1, mRNA.
chr1	40636522	40636523	region_363	0	+	chr1	40627040	40706593	Q13129	uc001cfc.4	uc001cfc.4	RLF	Homo sapiens rearranged L-myc fusion (RLF), mRNA.
chr1	40862372	40862373	region_366	0	+	chr1	40839377	40882027	Q8WU79	uc010ojh.2	uc010ojh.2	SMAP2	Homo sapiens small ArfGAP2 (SMAP2), transcript variant 1, mRNA.
chr1	41112615	41112616	region_371	0	+	chr1	41086351	41131324	Q9UJD0	uc001cfu.1	uc001cfu.1	RIMS3	Homo sapiens regulating synaptic membrane exocytosis 3 (RIMS3), mRNA.
chr1	43154824	43154825	region_381	0	+	chr1	43148065	43168020	P67809	uc001chs.3	uc001chs.3	YBX1	Homo sapiens Y box binding protein 1 (YBX1), mRNA.
chr1	43287947	43287948	region_384	0	+	chr1	43282775	43305384	B7Z3C6	uc010ojw.1	uc010ojw.1	ERMAP	Homo sapiens erythroblast membrane-associated protein (Scianna blood group) (ERMAP), transcript variant 1, mRNA.
chr1	44009403	44009404	region_396	0	+	chr1	43996546	44045736	Q5T019	uc001cjq.4	uc001cjq.4	PTPRF	Homo sapiens protein tyrosine phosphatase, receptor type, F (PTPRF), transcript variant 2, mRNA.
chr1	45808828	45808829	region_412	0	+	chr1	45805341	45809650	Q96GM8	uc009vxq.3	uc009vxq.3	TOE1	Homo sapiens target of EGR1, member 1 (nuclear) (TOE1), mRNA.
chr1	47276020	47276021	region_436	0	+	chr1	47264669	47281083	B4DV41	uc009vyl.1	uc009vyl.1	CYP4B1	Homo sapiens cytochrome P450, family 4, subfamily B, polypeptide 1 (CYP4B1), transcript variant 2, mRNA.
chr1	47402404	47402405	region_438	0	+	chr1	47399624	47407156		uc010omm.1	uc010omm.1	CYP4A11	Homo sapiens cytochrome P450, family 4, subfamily A, polypeptide 11 (CYP4A11), mRNA.
chr1	53681127	53681128	region_478	0	+	chr1	53679771	53686289	Q9NWV4	uc001cvd.3	uc001cvd.3	C1orf123	Homo sapiens chromosome 1 open reading frame 123 (C1orf123), mRNA.
chr1	58963463	58963464	region_509	0	+	chr1	58939503	59004982	Q96E52-2	uc001cyx.1	uc001cyx.1	OMA1	Homo sapiens OMA1 zinc metallopeptidase (OMA1), mRNA.
chr1	67879643	67879644	region_554	0	+	chr1	67873492	67896123	Q5VU21	uc001ddy.3	uc001ddy.3	SERBP1	Homo sapiens SERPINE1 mRNA binding protein 1 (SERBP1), transcript variant 4, mRNA.
chr1	70045452	70045453	region_561	0	+	chr1	70032867	70340687	B1AKT2	uc001deo.1	uc001deo.1	LRRC7	Homo sapiens leucine rich repeat containing 7 (LRRC7), mRNA.
chr1	74492853	74492854	region_574	0	+	chr1	74491701	74663871	A6PVS8	uc001dfy.4	uc001dfy.4	LRRIQ3	Homo sapiens leucine-rich repeats and IQ motif containing 3 (LRRIQ3), mRNA.
chr1	89991946	89991947	region_648	0	+	chr1	89990396	90063420	Q6P9F7	uc001dni.3	uc001dni.3	LRRC8B	Homo sapiens leucine rich repeat containing 8 family, member B (LRRC8B), transcript variant 2, mRNA.
chr1	95614011	95614012	region_688	0	+	chr1	95583478	95710509	NP_001186620	uc001drd.4	uc001drd.4	TMEM56-RWDD3	Homo sapiens TMEM56-RWDD3 readthrough (TMEM56-RWDD3), mRNA.
chr1	100115129	100115130	region_701	0	+	chr1	100111430	100160097	Q9NP74	uc001dsg.3	uc001dsg.3	PALMD	Homo sapiens palmdelphin (PALMD), mRNA.
chr1	100450165	100450166	region_704	0	+	chr1	100435344	100492534	Q9Y2D2	uc001dsp.2	uc001dsp.2	SLC35A3	Homo sapiens solute carrier family 35 (UDP-N-acetylglucosamine (UDP-GlcNAc) transporter), member A3 (SLC35A3), transcript variant 1, mRNA.
chr1	101458268	101458269	region_716	0	+	chr1	101455179	101491362	Q9H2P9-6	uc001dtr.2	uc001dtr.2	DPH5	Homo sapiens diphthamide biosynthesis 5 (DPH5), transcript variant 3, mRNA.
chr1	109197123	109197124	region_734	0	+	chr1	109190909	109203744	Q5T8I9	uc001dvt.4	uc001dvt.4	HENMT1	Homo sapiens HEN1 methyltransferase homolog 1 (Arabidopsis) (HENMT1), transcript variant 2, mRNA.
chr1	110209446	110209447	region_750	0	+	chr1	110198697	110217908	P28161	uc001dyi.3	uc001dyi.3	GSTM2	Homo sapiens glutathione S-transferase mu 2 (muscle) (GSTM2), transcript variant 1, mRNA.
chr1	112087976	112087977	region_770	0	+	chr1	112085054	112256101	P62834	uc001ebi.3	uc001ebi.3	RAP1A	Homo sapiens RAP1A, member of RAS oncogene family (RAP1A), transcript variant 2, mRNA.
chr1	112336974	112336975	region_774	0	+	chr1	112318453	112531777	Q9UK17	uc001ebu.1	uc001ebu.1	KCND3	Homo sapiens potassium voltage-gated channel, Shal-related subfamily, member 3 (KCND3), transcript variant 1, mRNA.
chr1	115600902	115600903	region_800	0	+	chr1	115590632	115632121	O60636	uc001eft.3	uc001eft.3	TSPAN2	Homo sapiens tetraspanin 2 (TSPAN2), mRNA.
chr1	116197726	116197727	region_801	0	+	chr1	116184573	116240845	Q8TAA9-2	uc009wgy.1	uc009wgy.1	VANGL1	Homo sapiens VANGL planar cell polarity protein 1 (VANGL1), transcript variant 3, mRNA.
chr1	142811979	142811980	region_834	0	+	chr1	142618798	143257763		uc001eiw.1	uc001eiw.1	CR936796	Homo sapiens PNAS-130 mRNA, complete cds.
chr1	145458481	145458482	region_854	0	+	chr1	145456235	145470387	Q9BT43	uc001enp.1	uc001enp.1	POLR3GL	Homo sapiens polymerase (RNA) III (DNA directed) polypeptide G (32kD)-like (POLR3GL), mRNA.
chr1	146629661	146629662	region_866	0	+	chr1	146626684	146644129	O43741	uc001epe.3	uc001epe.3	PRKAB2	Homo sapiens protein kinase, AMP-activated, beta 2 non-catalytic subunit (PRKAB2), mRNA.
chr1	148015373	148015374	region_879	0	+	chr1	148003641	148267126	F8WEX8	uc021ovz.1	uc021ovz.1	NBPF14	Homo sapiens neuroblastoma breakpoint family, member 14 (NBPF14), mRNA.
chr1	150703832	150703833	region_899	0	+	chr1	150702671	150738433	P25774	uc001evn.3	uc001evn.3	CTSS	Homo sapiens cathepsin S (CTSS), transcript variant 1, mRNA.
chr1	150772472	150772473	region_900	0	+	chr1	150768683	150780917	P43235	uc001evp.2	uc001evp.2	CTSK	Homo sapiens cathepsin K (CTSK), mRNA.
chr1	150987814	150987815	region_904	0	+	chr1	150980972	151008189	Q86TP1	uc001ewh.1	uc001ewh.1	PRUNE	Homo sapiens prune exopolyphosphatase (PRUNE), mRNA.
chr1	151260235	151260236	region_911	0	+	chr1	151258750	151264381	Q8N1G0-2	uc009wmp.3	uc009wmp.3	ZNF687	Homo sapiens zinc finger protein 687 (ZNF687), mRNA.
chr1	154673060	154673061	region_965	0	+	chr1	154669941	154832338	Q9UGI6-2	uc001ffo.3	uc001ffo.3	KCNN3	Homo sapiens potassium intermediate/small conductance calcium-activated channel, subfamily N, member 3 (KCNN3), transcript variant 2, mRNA.
chr1	160247690	160247691	region_1040	0	+	chr1	160246598	160254941	P40855	uc001fvs.2	uc001fvs.2	PEX19	Homo sapiens peroxisomal biogenesis factor 19 (PEX19), transcript variant 1, mRNA.
chr1	160461561	160461562	region_1045	0	+	chr1	160454819	160493052	Q96DU3	uc001fwe.2	uc001fwe.2	SLAMF6	Homo sapiens SLAM family member 6 (SLAMF6), transcript variant 1, mRNA.
chr1	160514143	160514144	region_1046	0	+	chr1	160510883	160549306	Q9UIB8	uc001fwh.4	uc001fwh.4	CD84	Homo sapiens CD84 molecule (CD84), transcript variant 1, mRNA.
chr1	160846760	160846761	region_1052	0	+	chr1	160846329	160854960	Q8WWA0	uc001fxc.3	uc001fxc.3	ITLN1	Homo sapiens intelectin 1 (galactofuranose binding) (ITLN1), mRNA.
chr1	160914978	160914979	region_1053	0	+	chr1	160914815	160924589	Q8WWU7	uc001fxd.3	uc001fxd.3	ITLN2	Homo sapiens intelectin 2 (ITLN2), mRNA.
chr1	161202033	161202034	region_1061	0	+	chr1	161199455	161206388	F1DAL4	uc021pbw.1	uc021pbw.1	NR1I3	Homo sapiens nuclear receptor subfamily 1, group I, member 3 (NR1I3), transcript variant 1, mRNA.
chr1	161980162	161980163	region_1071	0	+	chr1	161952981	161993644	Q68BL8	uc001gbu.3	uc001gbu.3	OLFML2B	Homo sapiens olfactomedin-like 2B (OLFML2B), mRNA.
chr1	162049325	162049326	region_1072	0	+	chr1	162039580	162326974	E9PSG0	uc010pkr.1	uc010pkr.1	NOS1AP	Homo sapiens nitric oxide synthase 1 (neuronal) adaptor protein (NOS1AP), transcript variant 3, mRNA.
chr1	162495178	162495179	region_1074	0	+	chr1	162466963	162499419	G3V1M1	uc001gcd.3	uc001gcd.3	UHMK1	Homo sapiens U2AF homology motif (UHM) kinase 1 (UHMK1), transcript variant 2, mRNA.
chr1	167418280	167418281	region_1103	0	+	chr1	167399876	167487847	P20963	uc001gei.4	uc001gei.4	CD247	Homo sapiens CD247 molecule (CD247), transcript variant 1, mRNA.
chr1	168210543	168210544	region_1111	0	+	chr1	168195254	168212088	O95562	uc001gfi.4	uc001gfi.4	SFT2D2	Homo sapiens SFT2 domain containing 2 (SFT2D2), mRNA.
chr1	169836190	169836191	region_1129	0	+	chr1	169822214	169839745	B4E2Y0	uc010plw.2	uc010plw.2	SCYL3	Homo sapiens SCY1-like 3 (S. cerevisiae) (SCYL3), transcript variant 1, mRNA.
chr1	177145229	177145230	region_1175	0	+	chr1	177140632	177251558	Q9C0B6	uc001glf.3	uc001glf.3	FAM5B	Homo sapiens family with sequence similarity 5, member B (FAM5B), mRNA.
chr1	179021767	179021768	region_1182	0	+	chr1	178995073	179045702	O75063	uc001gmc.3	uc001gmc.3	FAM20B	Homo sapiens family with sequence similarity 20, member B (FAM20B), mRNA.
chr1	179523085	179523086	region_1186	0	+	chr1	179519673	179545084	Q9NP85	uc001gmq.4	uc001gmq.4	NPHS2	Homo sapiens nephrosis 2, idiopathic, steroid-resistant (podocin) (NPHS2), mRNA.
chr1	180259418	180259419	region_1194	0	+	chr1	180257351	180472022	Q9BR61	uc001gog.3	uc001gog.3	ACBD6	Homo sapiens acyl-CoA binding domain containing 6 (ACBD6), mRNA.
chr1	180953302	180953303	region_1198	0	+	chr1	180942175	180992046	O43752	uc021pfr.1	uc021pfr.1	STX6	Homo sapiens syntaxin 6 (STX6), mRNA.
chr1	182430674	182430675	region_1202	0	+	chr1	182419255	182457862	A5PLK6-6	uc021pfx.1	uc021pfx.1	RGSL1	Homo sapiens regulator of G-protein signaling like 1 (RGSL1), mRNA.
chr1	182761296	182761297	region_1204	0	+	chr1	182758583	182791334	B4DLI7	uc010pnx.2	uc010pnx.2	NPL	Homo sapiens N-acetylneuraminate pyruvate lyase (dihydrodipicolinate synthase) (NPL), transcript variant 2, mRNA.
chr1	200028277	200028278	region_1261	0	+	chr1	199996729	200146550	O00482	uc001gvb.4	uc001gvb.4	NR5A2	Homo sapiens nuclear receptor subfamily 5, group A, member 2 (NR5A2), transcript variant 1, mRNA.
chr1	200611063	200611064	region_1265	0	+	chr1	200610118	200639126	B7Z5N6	uc010ppl.1	uc010ppl.1	DDX59	Homo sapiens DEAD (Asp-Glu-Ala-Asp) box polypeptide 59 (DDX59), mRNA.
chr1	201374636	201374637	region_1276	0	+	chr1	201372894	201390874	P19237	uc021phd.1	uc021phd.1	TNNI1	Homo sapiens troponin I type 1 (skeletal, slow) (TNNI1), mRNA.
chr1	203466455	203466456	region_1302	0	+	chr1	203463270	203478077	Q9UBM4	uc001gzu.1	uc001gzu.1	OPTC	Homo sapiens opticin (OPTC), mRNA.
chr1	211918277	211918278	region_1372	0	+	chr1	211916798	212003577	Q92604	uc001hiu.3	uc001hiu.3	LPGAT1	Homo sapiens lysophosphatidylglycerol acyltransferase 1 (LPGAT1), mRNA.
chr1	214466993	214466994	region_1389	0	+	chr1	214454564	214504413	Q9NRG4	uc021piw.1	uc021piw.1	SMYD2	Homo sapiens SET and MYND domain containing 2 (SMYD2), mRNA.
chr1	216676672	216676673	region_1395	0	+	chr1	216676587	216896814	F8W8J3	uc001hkx.2	uc001hkx.2	ESRRG	Homo sapiens estrogen-related receptor gamma (ESRRG), transcript variant 16, mRNA.
chr1	220932809	220932810	region_1410	0	+	chr1	220921675	220957596	Q969Z3	uc001hmq.3	uc001hmq.3	2020-03-02	Homo sapiens mitochondrial amidoxime reducing component 2 (MARC2), nuclear gene encoding mitochondrial protein, mRNA.
chr1	223972469	223972470	region_1427	0	+	chr1	223967594	223988512	B7Z2E9	uc010puz.2	uc010puz.2	TP53BP2	Homo sapiens tumor protein p53 binding protein, 2 (TP53BP2), transcript variant 1, mRNA.
chr1	226347709	226347710	region_1441	0	+	chr1	226332379	226374423	Q9H3P7	uc001hpy.3	uc001hpy.3	ACBD3	Homo sapiens acyl-CoA binding domain containing 3 (ACBD3), mRNA.
chr1	228331667	228331668	region_1455	0	+	chr1	228327784	228336655	Q16774	uc021pke.1	uc021pke.1	GUK1	Homo sapiens guanylate kinase 1 (GUK1), transcript variant 4, mRNA.
chr1	229418687	229418688	region_1459	0	+	chr1	229406808	229441640	NP_004569	uc001hth.4	uc001hth.4	RAB4A	Homo sapiens RAB4A, member RAS oncogene family (RAB4A), transcript variant 1, mRNA.
chr1	231387882	231387883	region_1474	0	+	chr1	231376918	231401911	Q5TBH6	uc009xfo.1	uc009xfo.1	GNPAT	Homo sapiens glyceronephosphate O-acyltransferase (GNPAT), mRNA.
chr1	234053553	234053554	region_1485	0	+	chr1	234040678	234460262	Q8IY50-2	uc001hvy.1	uc001hvy.1	SLC35F3	Homo sapiens solute carrier family 35, member F3 (SLC35F3), mRNA.
chr1	245142881	245142882	region_1530	0	+	chr1	245133170	245251148	Q5VUJ9-2	uc001ibc.2	uc001ibc.2	EFCAB2	Homo sapiens EF-hand calcium binding domain 2 (EFCAB2), transcript variant 1, mRNA.
chr1	246711958	246711959	region_1534	0	+	chr1	246703862	246729565	Q9H5Q4	uc001ibn.3	uc001ibn.3	TFB2M	Homo sapiens transcription factor B2, mitochondrial (TFB2M), nuclear gene encoding mitochondrial protein, mRNA.
chr10	5030117	5030118	region_1575	0	+	chr10	5029967	5046206	B4DK69	uc009xhy.3	uc009xhy.3	AKR1C2	Homo sapiens aldo-keto reductase family 1, member C2 (AKR1C2), transcript variant 2, mRNA.
chr10	6002750	6002751	region_1585	0	+	chr10	5994333	6019574	NP_001243694	uc021pmo.1	uc021pmo.1	IL15RA	Homo sapiens interleukin 15 receptor, alpha (IL15RA), transcript variant 4, mRNA.
chr10	6072814	6072815	region_1586	0	+	chr10	6052656	6104333	P01589	uc001iiz.2	uc001iiz.2	IL2RA	Homo sapiens interleukin 2 receptor, alpha (IL2RA), mRNA.
chr10	11047590	11047591	region_1602	0	+	chr10	11047258	11356752	B4DMB0	uc010qbi.2	uc010qbi.2	CELF2	Homo sapiens CUGBP, Elav-like family member 2 (CELF2), transcript variant 3, mRNA.
chr10	15076682	15076683	region_1630	0	+	chr10	15057070	15130775	B7Z2W2	uc010qby.1	uc010qby.1	ACBD7	Homo sapiens acyl-CoA binding domain containing 7 (ACBD7), mRNA.
chr10	15268199	15268200	region_1633	0	+	chr10	15253643	15413058	Q5VUB5	uc001iob.3	uc001iob.3	FAM171A1	Homo sapiens family with sequence similarity 171, member A1 (FAM171A1), mRNA.
chr10	16633215	16633216	region_1637	0	+	chr10	16632616	16859382	Q15404	uc001iok.3	uc001iok.3	RSU1	Homo sapiens Ras suppressor protein 1 (RSU1), transcript variant 1, mRNA.
chr10	17364285	17364286	region_1642	0	+	chr10	17362675	17496254	P61647	uc001ipd.3	uc001ipd.3	ST8SIA6	Homo sapiens ST8 alpha-N-acetyl-neuraminide alpha-2,8-sialyltransferase 6 (ST8SIA6), mRNA.
chr10	22829776	22829777	region_1666	0	+	chr10	22823765	22880710	H7BXS3	uc010qcu.2	uc010qcu.2	PIP4K2A	Homo sapiens phosphatidylinositol-5-phosphate 4-kinase, type II, alpha (PIP4K2A), mRNA.
chr10	26229474	26229475	region_1677	0	+	chr10	26223001	26312410	Q4G0X2	uc001ism.2	uc001ism.2	MYO3A	Homo sapiens myosin IIIA (MYO3A), mRNA.
chr10	27797088	27797089	region_1691	0	+	chr10	27793102	27831166	Q9NP72-2	uc001itw.4	uc001itw.4	RAB18	Homo sapiens RAB18, member RAS oncogene family (RAB18), transcript variant 2, mRNA.
chr10	38392326	38392327	region_1725	0	+	chr10	38383263	38412278	P17032	uc001izk.3	uc001izk.3	ZNF37A	Homo sapiens zinc finger protein 37A (ZNF37A), transcript variant 1, mRNA.
chr10	49698836	49698837	region_1781	0	+	chr10	49654067	49701692	Q7Z5H3-3	uc001jgs.4	uc001jgs.4	ARHGAP22	Homo sapiens Rho GTPase activating protein 22 (ARHGAP22), transcript variant 4, mRNA.
chr10	50226739	50226740	region_1784	0	+	chr10	50222332	50323559	Q8IW00	uc001jhf.2	uc001jhf.2	VSTM4	Homo sapiens V-set and transmembrane domain containing 4 (VSTM4), transcript variant 1, mRNA.
chr10	71916982	71916983	region_1858	0	+	chr10	71909960	71930285	Q9NR31	uc010qjh.2	uc010qjh.2	SAR1A	Homo sapiens SAR1 homolog A (S. cerevisiae) (SAR1A), transcript variant 1, mRNA.
chr10	73859287	73859288	region_1872	0	+	chr10	73855789	73963282	B3KU20	uc001jsr.2	uc001jsr.2	ASCC1	Homo sapiens activating signal cointegrator 1 complex subunit 1 (ASCC1), transcript variant 1, mRNA.
chr10	81706163	81706164	region_1919	0	+	chr10	81697495	81708861	P35247	uc001kbh.3	uc001kbh.3	SFTPD	Homo sapiens surfactant protein D (SFTPD), mRNA.
chr10	95521293	95521294	region_1991	0	+	chr10	95517565	95557542	O95970-2	uc021pwk.1	uc021pwk.1	LGI1	Homo sapiens leucine-rich, glioma inactivated 1 (LGI1), mRNA.
chr10	97673433	97673434	region_2012	0	+	chr10	97667721	97698415	B4DG41	uc010qoo.2	uc010qoo.2	C10orf131	Homo sapiens chromosome 10 open reading frame 131 (C10orf131), mRNA.
chr10	98742200	98742201	region_2023	0	+	chr10	98592016	98742626	NP_056467	uc009xvg.2	uc009xvg.2	LCOR	Homo sapiens ligand dependent nuclear receptor corepressor (LCOR), transcript variant 3, mRNA.
chr10	99199990	99199991	region_2028	0	+	chr10	99195665	99205768	Q9Y3B2	uc001kni.3	uc001kni.3	EXOSC1	Homo sapiens exosome component 1 (EXOSC1), mRNA.
chr10	114212979	114212980	region_2119	0	+	chr10	114206755	114497534	Q96AJ9-1	uc001kzy.3	uc001kzy.3	VTI1A	Homo sapiens vesicle transport through interaction with t-SNAREs 1A (VTI1A), mRNA.
chr10	115312792	115312793	region_2121	0	+	chr10	115312777	115338557	F5H475	uc010qry.1	uc010qry.1	HABP2	Homo sapiens hyaluronan binding protein 2 (HABP2), transcript variant 1, mRNA.
chr10	115440734	115440735	region_2123	0	+	chr10	115438920	115490668	P55210-2	uc001lam.4	uc001lam.4	CASP7	Homo sapiens caspase 7, apoptosis-related cysteine peptidase (CASP7), transcript variant b, mRNA.
chr10	116712110	116712111	region_2134	0	+	chr10	116697914	116737439	Q8WWH5	uc010qsl.2	uc010qsl.2	TRUB1	Homo sapiens TruB pseudouridine (psi) synthase homolog 1 (E. coli) (TRUB1), mRNA.
chr10	125784888	125784889	region_2186	0	+	chr10	125767181	125851940	Q7LFX5	uc001lhm.4	uc001lhm.4	CHST15	Homo sapiens carbohydrate (N-acetylgalactosamine 4-sulfate 6-O) sulfotransferase 15 (CHST15), transcript variant 1, mRNA.
chr10	127532395	127532396	region_2198	0	+	chr10	127512103	127542264	Q9P287-2	uc001ljd.4	uc001ljd.4	BCCIP	Homo sapiens BRCA2 and CDKN1A interacting protein (BCCIP), transcript variant A, mRNA.
chr10	127532395	127532396	region_2198	0	+	chr10	127524908	127543428	Q7L7V1-2	uc001lje.1	uc001lje.1	DHX32	Homo sapiens DEAH (Asp-Glu-Ala-His) box polypeptide 32 (DHX32), mRNA.
chr10	135152355	135152356	region_2227	0	+	chr10	135122893	135166187	H7BY64	uc021qbf.1	uc021qbf.1	PRAP1	Homo sapiens proline-rich acidic protein 1 (PRAP1), transcript variant 1, mRNA.
chr11	2407802	2407803	region_2264	0	+	chr11	2398546	2418649	P60033	uc001lwf.1	uc001lwf.1	CD81	Homo sapiens CD81 molecule (CD81), mRNA.
chr11	3828140	3828141	region_2280	0	+	chr11	3818953	3847601	NP_001243164	uc001lyl.4	uc001lyl.4	PGAP2	Homo sapiens post-GPI attachment to proteins 2 (PGAP2), transcript variant 4, mRNA.
chr11	5641308	5641309	region_2304	0	+	chr11	5641173	5665625	Q9BYJ4	uc001mbh.3	uc001mbh.3	TRIM34	Homo sapiens tripartite motif containing 34 (TRIM34), transcript variant 4, mRNA.
chr11	5713083	5713084	region_2305	0	+	chr11	5710816	5732093	Q8IYM9	uc001mbr.3	uc001mbr.3	TRIM22	Homo sapiens tripartite motif containing 22 (TRIM22), transcript variant 1, mRNA.
chr11	13418901	13418902	region_2375	0	+	chr11	13409555	13461826	B7Z228	uc010rcl.2	uc010rcl.2	BTBD10	Homo sapiens BTB (POZ) domain containing 10 (BTBD10), mRNA.
chr11	13699742	13699743	region_2376	0	+	chr11	13690205	13734631	E9PNW8	uc009ygp.3	uc009ygp.3	FAR1	Homo sapiens fatty acyl CoA reductase 1 (FAR1), mRNA.
chr11	18422063	18422064	region_2407	0	+	chr11	18415935	18429765	P00338	uc001mok.3	uc001mok.3	LDHA	Homo sapiens lactate dehydrogenase A (LDHA), transcript variant 1, mRNA.
chr11	18438443	18438444	region_2408	0	+	chr11	18433852	18472793	P07864	uc001mon.4	uc001mon.4	LDHC	Homo sapiens lactate dehydrogenase C (LDHC), transcript variant 2, mRNA.
chr11	18488371	18488372	region_2409	0	+	chr11	18477373	18501147	Q6ZMR3	uc001mop.1	uc001mop.1	LDHAL6A	Homo sapiens lactate dehydrogenase A-like 6A (LDHAL6A), transcript variant 2, mRNA.
chr11	22695552	22695553	region_2426	0	+	chr11	22688159	22834547	O43903	uc009yie.3	uc009yie.3	GAS2	Homo sapiens growth arrest-specific 2 (GAS2), transcript variant 3, mRNA.
chr11	36514958	36514959	region_2480	0	+	chr11	36505316	36531863	Q9Y4K3	uc001mwq.2	uc001mwq.2	TRAF6	Homo sapiens TNF receptor-associated factor 6, E3 ubiquitin protein ligase (TRAF6), transcript variant 1, mRNA.
chr11	45288764	45288765	region_2497	0	+	chr11	45261852	45307884	NP_001234916	uc009yku.1	uc009yku.1	SYT13	Homo sapiens synaptotagmin XIII (SYT13), transcript variant 2, mRNA.
chr11	47459584	47459585	region_2519	0	+	chr11	47459307	47470730	Q13702	uc001nfi.2	uc001nfi.2	RAPSN	Homo sapiens receptor-associated protein of the synapse (RAPSN), transcript variant 1, mRNA.
chr11	58715349	58715350	region_2572	0	+	chr11	58695101	58724543	Q969I3	uc001nnf.3	uc001nnf.3	GLYATL1	Homo sapiens glycine-N-acyltransferase-like 1 (GLYATL1), transcript variant 2, mRNA.
chr11	60049394	60049395	region_2590	0	+	chr11	60048013	60076445	NP_076926	uc001npa.3	uc001npa.3	MS4A4A	Homo sapiens membrane-spanning 4-domains, subfamily A, member 4A (MS4A4A), transcript variant 2, mRNA.
chr11	60234580	60234581	region_2595	0	+	chr11	60223281	60238225	P11836	uc001npp.3	uc001npp.3	MS4A1	Homo sapiens membrane-spanning 4-domains, subfamily A, member 1 (MS4A1), transcript variant 1, mRNA.
chr11	60716652	60716653	region_2601	0	+	chr11	60704554	60719257	Q8IY34	uc001nqn.2	uc001nqn.2	SLC15A3	Homo sapiens solute carrier family 15, member 3 (SLC15A3), transcript variant 1, mRNA.
chr11	61573688	61573689	region_2619	0	+	chr11	61571141	61582589	O60427	uc010rln.1	uc010rln.1	FADS1	Homo sapiens fatty acid desaturase 1 (FADS1), mRNA.
chr11	63719148	63719149	region_2651	0	+	chr11	63706441	63724446	Q86UY6	uc009yoz.3	uc009yoz.3	NAA40	Homo sapiens N(alpha)-acetyltransferase 40, NatD catalytic subunit, homolog (S. cerevisiae) (NAA40), mRNA.
chr11	66372433	66372434	region_2694	0	+	chr11	66360689	66373490	O14618	uc001oir.3	uc001oir.3	CCS	Homo sapiens copper chaperone for superoxide dismutase (CCS), mRNA.
chr11	73120821	73120822	region_2745	0	+	chr11	73117027	73309228	Q92567-2	uc001oty.1	uc001oty.1	FAM168A	Homo sapiens family with sequence similarity 168, member A (FAM168A), mRNA.
chr11	73391335	73391336	region_2747	0	+	chr11	73386682	73471138	F5H668	uc021qnd.1	uc021qnd.1	RAB6A	Homo sapiens RAB6A, member RAS oncogene family (RAB6A), transcript variant 3, mRNA.
chr11	73514221	73514222	region_2748	0	+	chr11	73498916	73575656	Q96GC5	uc001ouh.4	uc001ouh.4	MRPL48	Homo sapiens mitochondrial ribosomal protein L48 (MRPL48), nuclear gene encoding mitochondrial protein, mRNA.
chr11	75491205	75491206	region_2772	0	+	chr11	75479777	75512581	Q96PD7	uc001oxa.3	uc001oxa.3	DGAT2	Homo sapiens diacylglycerol O-acyltransferase 2 (DGAT2), transcript variant 1, mRNA.
chr11	77033084	77033085	region_2782	0	+	chr11	77033059	77070062	B7Z302	uc010rsn.2	uc010rsn.2	PAK1	Homo sapiens p21 protein (Cdc42/Rac)-activated kinase 1 (PAK1), transcript variant 2, mRNA.
chr11	82874573	82874574	region_2802	0	+	chr11	82868136	82881037	O94913	uc010rsu.1	uc010rsu.1	PCF11	Homo sapiens PCF11, cleavage and polyadenylation factor subunit, homolog (S. cerevisiae) (PCF11), mRNA.
chr11	89531807	89531808	region_2831	0	+	chr11	89530822	89541743	P0CI25	uc001pdb.3	uc001pdb.3	TRIM49	Homo sapiens tripartite motif containing 49 (TRIM49), mRNA.
chr11	94698159	94698160	region_2855	0	+	chr11	94695786	94706776	Q9P013	uc001pfd.4	uc001pfd.4	CWC15	Homo sapiens CWC15 spliceosome-associated protein homolog (S. cerevisiae) (CWC15), mRNA.
chr11	102586119	102586120	region_2882	0	+	chr11	102582525	102593412	H7C1M3	uc010rut.1	uc010rut.1	MMP8	Homo sapiens matrix metallopeptidase 8 (neutrophil collagenase) (MMP8), mRNA.
chr11	102926405	102926406	region_2888	0	+	chr11	102921412	102962906	Q9BTE7	uc010ruw.2	uc010ruw.2	DCUN1D5	Homo sapiens DCN1, defective in cullin neddylation 1, domain containing 5 (S. cerevisiae) (DCUN1D5), mRNA.
chr11	104759214	104759215	region_2891	0	+	chr11	104756444	104769397	Q6UXS9	uc031qdo.1	uc031qdo.1	CASP12	Homo sapiens caspase 12 (gene/pseudogene) (CASP12), transcript variant 1, mRNA.
chr11	112047601	112047602	region_2940	0	+	chr11	112046207	112086460	Q9BYV7	uc001pne.1	uc001pne.1	BCO2	Homo sapiens beta-carotene oxygenase 2 (BCO2), transcript variant 1, mRNA.
chr11	113311417	113311418	region_2945	0	+	chr11	113280316	113346001	P14416	uc001poa.4	uc001poa.4	DRD2	Homo sapiens dopamine receptor D2 (DRD2), transcript variant 1, mRNA.
chr11	117161687	117161688	region_2969	0	+	chr11	117156401	117166386	B7Z3K2	uc010rxg.2	uc010rxg.2	BACE1	Homo sapiens beta-site APP-cleaving enzyme 1 (BACE1), transcript variant f, mRNA.
chr11	119519056	119519057	region_3000	0	+	chr11	119508807	119599435	Q15223-2	uc001pwu.1	uc001pwu.1	PVRL1	Homo sapiens poliovirus receptor-related 1 (herpesvirus entry mediator C) (PVRL1), transcript variant 2, mRNA.
chr11	120901298	120901299	region_3008	0	+	chr11	120894802	120960354	Q5QJ74	uc009zay.3	uc009zay.3	TBCEL	Homo sapiens tubulin folding cofactor E-like (TBCEL), transcript variant 2, mRNA.
chr11	128329098	128329099	region_3060	0	+	chr11	128328655	128392205	P14921	uc010sbs.1	uc010sbs.1	ETS1	Homo sapiens v-ets erythroblastosis virus E26 oncogene homolog 1 (avian) (ETS1), transcript variant 2, mRNA.
chr11	131243674	131243675	region_3077	0	+	chr11	131240370	132206716	Q9P121-2	uc001qgm.3	uc001qgm.3	NTM	Homo sapiens neurotrimin (NTM), transcript variant 2, mRNA.
chr12	1805702	1805703	region_3104	0	+	chr12	1800246	1897845	Q86V24	uc001qjm.3	uc001qjm.3	ADIPOR2	Homo sapiens adiponectin receptor 2 (ADIPOR2), mRNA.
chr12	4768244	4768245	region_3126	0	+	chr12	4758263	4777876	Q16795	uc009zei.2	uc009zei.2	NDUFA9	Homo sapiens NADH dehydrogenase (ubiquinone) 1 alpha subcomplex, 9, 39kDa (NDUFA9), nuclear gene encoding mitochondrial protein, mRNA.
chr12	6871189	6871190	region_3145	0	+	chr12	6857935	6876641	Q15773	uc009zey.1	uc009zey.1	MLF2	Homo sapiens myeloid leukemia factor 2 (MLF2), transcript variant 1, mRNA.
chr12	7022121	7022122	region_3150	0	+	chr12	7013896	7023406	Q53EV4	uc001qrt.4	uc001qrt.4	LRRC23	Homo sapiens leucine rich repeat containing 23 (LRRC23), transcript variant 3, mRNA.
chr12	8237626	8237627	region_3168	0	+	chr12	8234806	8250373	Q8NC96	uc001qtx.2	uc001qtx.2	NECAP1	Homo sapiens NECAP endocytosis associated 1 (NECAP1), transcript variant 1, mRNA.
chr12	10269928	10269929	region_3202	0	+	chr12	10269375	10282833		uc001qxe.3	uc001qxe.3	CLEC7A	Homo sapiens C-type lectin domain family 7, member A (CLEC7A), transcript variant 1, mRNA.
chr12	10528560	10528561	region_3208	0	+	chr12	10524951	10542653	NP_001186734	uc009zhj.3	uc009zhj.3	KLRK1	Homo sapiens killer cell lectin-like receptor subfamily K, member 1 (KLRK1), mRNA.
chr12	11806232	11806233	region_3225	0	+	chr12	11802787	12048325	P41212	uc001qzz.3	uc001qzz.3	ETV6	Homo sapiens ets variant 6 (ETV6), mRNA.
chr12	14526122	14526123	region_3242	0	+	chr12	14518610	14614067	Q6VMQ6-2	uc010shs.1	uc010shs.1	ATF7IP	Homo sapiens activating transcription factor 7 interacting protein (ATF7IP), mRNA.
chr12	20965772	20965773	region_3270	0	+	chr12	20963637	21028411	F5H8K0	uc031qgp.1	uc031qgp.1	SLCO1B3	Homo sapiens solute carrier organic anion transporter family, member 1B3 (SLCO1B3), mRNA.
chr12	21788832	21788833	region_3279	0	+	chr12	21788274	21810728	P07195	uc001rfd.3	uc001rfd.3	LDHB	Homo sapiens lactate dehydrogenase B (LDHB), transcript variant 2, mRNA.
chr12	22202846	22202847	region_3281	0	+	chr12	22199109	22218606	Q8NFW8	uc001rfm.4	uc001rfm.4	CMAS	Homo sapiens cytidine monophosphate N-acetylneuraminic acid synthetase (CMAS), mRNA.
chr12	27060494	27060495	region_3299	0	+	chr12	27058111	27070666	H0YH12	uc001rhj.4	uc001rhj.4	ASUN	Homo sapiens asunder spermatogenesis regulator (ASUN), mRNA.
chr12	27872068	27872069	region_3309	0	+	chr12	27863705	27909237	P82673	uc001rih.3	uc001rih.3	MRPS35	Homo sapiens mitochondrial ribosomal protein S35 (MRPS35), nuclear gene encoding mitochondrial protein, transcript variant 1, mRNA.
chr12	31086634	31086635	region_3322	0	+	chr12	31079361	31149537	A1L157	uc010sju.2	uc010sju.2	TSPAN11	Homo sapiens tetraspanin 11 (TSPAN11), mRNA.
chr12	39046989	39046990	region_3342	0	+	chr12	39046001	39115024	Q86VY2	uc001rlr.1	uc001rlr.1	CPNE8	Homo sapiens copine VIII (CPNE8), mRNA.
chr12	42476055	42476056	region_3351	0	+	chr12	42475647	42538673	Q4G148	uc001rms.4	uc001rms.4	GXYLT1	Homo sapiens glucoside xylosyltransferase 1 (GXYLT1), transcript variant 1, mRNA.
chr12	42717871	42717872	region_3353	0	+	chr12	42705887	42719932	Q8TBF4	uc001rmz.3	uc001rmz.3	ZCRB1	Homo sapiens zinc finger CCHC-type and RNA binding motif 1 (ZCRB1), mRNA.
chr12	42854801	42854802	region_3355	0	+	chr12	42852139	42877416	Q96MT3	uc010skv.2	uc010skv.2	PRICKLE1	Homo sapiens prickle homolog 1 (Drosophila) (PRICKLE1), transcript variant 2, mRNA.
chr12	44242615	44242616	region_3360	0	+	chr12	44229961	44783541	Q9H0C3	uc001rod.3	uc001rod.3	TMEM117	Homo sapiens transmembrane protein 117 (TMEM117), mRNA.
chr12	50525971	50525972	region_3401	0	+	chr12	50523580	50537913	F8W0U5	uc001rwc.3	uc001rwc.3	CERS5	Homo sapiens ceramide synthase 5 (CERS5), mRNA.
chr12	50918018	50918019	region_3405	0	+	chr12	50898767	51074044	Q7Z3H2	uc001rwu.3	uc001rwu.3	DIP2B	Homo sapiens DIP2 disco-interacting protein 2 homolog B (Drosophila) (DIP2B), mRNA.
chr12	53607991	53607992	region_3440	0	+	chr12	53604349	53614197	F1D8P1	uc001scd.3	uc001scd.3	RARG	Homo sapiens retinoic acid receptor, gamma (RARG), transcript variant 2, mRNA.
chr12	56551426	56551427	region_3481	0	+	chr12	56546203	56551771	P14649	uc001sjs.3	uc001sjs.3	MYL6B	Homo sapiens myosin, light chain 6B, alkali, smooth muscle and non-muscle (MYL6B), transcript variant 2, mRNA.
chr12	64668775	64668776	region_3535	0	+	chr12	64660762	64687160	NP_001093146	uc001sry.3	uc001sry.3	C12orf56	Homo sapiens chromosome 12 open reading frame 56 (C12orf56), transcript variant 2, mRNA.
chr12	64811116	64811117	region_3536	0	+	chr12	64798152	64815251		uc009zqm.2	uc009zqm.2	XPOT	Homo sapiens exportin, tRNA (XPOT), mRNA.
chr12	65680079	65680080	region_3544	0	+	chr12	65672422	65860687	Q8IXL7-2	uc009zqp.3	uc009zqp.3	MSRB3	Homo sapiens methionine sulfoxide reductase B3 (MSRB3), nuclear gene encoding mitochondrial protein, transcript variant 3, mRNA.
chr12	71529153	71529154	region_3581	0	+	chr12	71518876	71551620	P19075	uc009zrt.1	uc009zrt.1	TSPAN8	Homo sapiens tetraspanin 8 (TSPAN8), mRNA.
chr12	77175214	77175215	region_3604	0	+	chr12	77157853	77216311		uc001syi.1	uc001syi.1	ZDHHC17	Homo sapiens zinc finger, DHHC-type containing 17 (ZDHHC17), mRNA.
chr12	86376639	86376640	region_3626	0	+	chr12	86373036	86650090	Q9UBM8	uc001tai.4	uc001tai.4	MGAT4C	Homo sapiens mannosyl (alpha-1,3-)-glycoprotein beta-1,4-N-acetylglucosaminyltransferase, isozyme C (putative) (MGAT4C), mRNA.
chr12	101682971	101682972	region_3693	0	+	chr12	101673904	101685205		uc009ztz.1	uc009ztz.1	UTP20	Homo sapiens UTP20, small subunit (SSU) processome component, homolog (yeast) (UTP20), mRNA.
chr12	104514184	104514185	region_3717	0	+	chr12	104510857	104532040	P25208	uc001tkl.1	uc001tkl.1	NFYB	Homo sapiens nuclear transcription factor Y, beta (NFYB), mRNA.
chr12	110892981	110892982	region_3763	0	+	chr12	110890290	110906089	Q9UHW5	uc001tqr.3	uc001tqr.3	GPN3	Homo sapiens GPN-loop GTPase 3 (GPN3), transcript variant 1, mRNA.
chr12	111067415	111067416	region_3769	0	+	chr12	111065645	111127222	Q96D96-3	uc001trq.1	uc001trq.1	HVCN1	Homo sapiens hydrogen voltage-gated channel 1 (HVCN1), transcript variant 2, mRNA.
chr12	118603459	118603460	region_3811	0	+	chr12	118587605	118628350	G3V1Q8	uc001twv.3	uc001twv.3	TAOK3	Homo sapiens TAO kinase 3 (TAOK3), mRNA.
chr12	120115420	120115421	region_3818	0	+	chr12	120105756	120119429	Q9Y478	uc009zwu.3	uc009zwu.3	PRKAB1	Homo sapiens protein kinase, AMP-activated, beta 1 non-catalytic subunit (PRKAB1), mRNA.
chr12	123245792	123245793	region_3853	0	+	chr12	123237370	123255953	O43583	uc001uda.3	uc001uda.3	DENR	Homo sapiens density-regulated protein (DENR), mRNA.
chr12	129281757	129281758	region_3888	0	+	chr12	129277738	129308541	Q8N697	uc001uhu.2	uc001uhu.2	SLC15A4	Homo sapiens solute carrier family 15, member 4 (SLC15A4), mRNA.
[truncated: 2,296 more rows]
