# Supplementary material for: Star-PAP RNA Binding Landscape Reveals Novel Role of Star-PAP in mRNA Metabolism That Requires RBM10-RNA Association
Source: Int J Mol Sci. 2021 Sep 15;22(18):9980. doi: 10.3390/ijms22189980 (PMC8469156; doi:10.3390/ijms22189980)
Supplement: Supplementary file 1 [file ijms-22-09980-s001.zip › Supplementary Table 2.xlsx]

## Sheet: Sheet1
siStar-PAP microarray downregulated genes detected in HITS-CLIP										siStar-PAP microarray upregulated genes detected in HITS-CLIP
	S No.	gene name	fold change							S No.	gene name	fold change
	1	AASS	-16.6667							1	ABCA12	2.17336
	2	ABCA7	-1.74825							2	ABCA4	2.64
	3	ABCD3	-2.14592							3	ABHD5	2.00675
	4	ABCG1	-2.18341							4	ABI1	2.00646
	5	ABHD12	-2.01207							5	ABR	2.06927
	6	ABHD6	-10.2041							6	ACOT8	2.00208
	7	ABR	-4.06504							7	ACSM3	3.981
	8	ACACA	-1.85729							8	ACTR6	1.853
	9	ACAD10	-1.49245							9	ADAL	2.406
	10	ACBD6	-1.54858							10	ADAMTS5	2.08552
	11	ACE	-1.47557							11	ADCK1	1.633
	12	ACO1	-1.82815							12	ADIPOR2	3.19188
	13	ACTN1	-2.28799							13	ADPRHL1	2.269
	14	ACTR2	-7.29927							14	AGO3	3.86248
	15	ACTR5	-1.57828							15	AGPAT5	1.697
	16	ACVR1	-2.02829							16	AGTR1	2.39052
	17	ACVR1B	-1.69271							17	AGXT2L2	1.643
	18	ACVR1C	-2.73353							18	AHNAK	3.0206
	19	ADAM11	-2.39234							19	AJUBA	2.57353
	20	ADAM22	-1.76888							20	ALDH8A1	3.498
	21	ADAMTS13	-1.76367							21	ALKBH1	2.05
	22	ADAMTS8	-6.57895							22	ALS2CR8	3.21
	23	ADCY9	-1.82482							23	ANGEL2	1.979
	24	ADD2	-1.56379							24	ANKRD13A	2.54488
	25	AFAP1L1	-1.76981							25	ANKRD23	2.804
	26	AFG3L2	-5.68182							26	ANKRD36B	2.42
	27	AGO3	-1.95591							27	ANKRD42	1.925
	28	AGO4	-1.82815							28	ANKS6	1.825
	29	AGPAT3	-2.40309							29	ANP32B	2.922
	30	AGRN	-1.8324							30	AP3M1	1.88
	31	AHNAK	-1.75742							31	APLF	2.68
	32	AIFM2	-5.43478							32	APP	2.47997
	33	AJUBA	-1.53591							33	ARAF	4.76372
	34	AK4	-1.4503							34	ARHGEF11	4.21
	35	AKAP7	-2.08768							35	ARHGEF5	3.101
	36	AKAP9	-1.66945							36	ARPC4	2.27805
	37	AKR1C3	-1.94175							37	ASXL1	1.825
	38	ALDH2	-2.14592							38	ASXL3	2.001
	39	ALDH7A1	-1.76991							39	ATF7IP	2.14
	40	ALDH8A1	-3.05392							40	ATG4C	1.733
	41	ALMS1	-2.07039							41	ATP6V0A2	2.293
	42	ALOX5	-5.31915							42	AVEN	3.33499
	43	AMMECR1	-5.15464							43	AZI2	1.702
	44	AMMECR1L	-2.5856							44	B4GALT5	2.66025
	45	AMN1	-3.98406							45	BACE1	2.291
	46	AMOTL1	-1.86567							46	BACE2	2.25272
	47	AMPD3	-2.01207							47	BAHD1	2.071
	48	ANGEL2	-4.9505							48	BAI1	4.68
	49	ANGPT2	-4.92611							49	BC043355	4.35
	50	ANKFY1	-1.8315							50	BCAP29	7.293
	51	ANKRD1	-3.64964							51	BCCIP	2.93725
	52	ANKRD12	-4.80769							52	BCL2L12	6.346
	53	ANKRD18A	-5.52486							53	BCOR	1.682
	54	ANKRD22	-1.85812							54	BCORL1	2.098
	55	ANKRD36	-1.76056							55	BEST1	1.717
	56	ANKRD42	-1.72326							56	BFAR	2.213
	57	ANKRD44	-1.71527							57	BFSP1	2.11531
	58	ANKS6	-1.83486							58	BPIFA3	3.56
	59	ANTXR1	-4.60829							59	BPIFB1	3.21
	60	AP3B2	-1.89753							60	BPNT1	2.06621
	61	APBB2	-2.00911							61	BRAP	2.095
	62	APC	-4.036							62	BRWD1	2.097
	63	APLP1	-4.31034							63	BTBD2	2.35966
	64	APPL2	-1.82815							64	C11orf74	2.25157
	65	ARAP2	-1.82482							65	C14orf93	2.06
	66	ARAP3	-1.82778							66	C1orf21	2.21119
	67	ARFGAP2	-1.92064							67	C1orf85	2.557
	68	ARFGAP3	-1.9084							68	C20orf112	2.18
	69	ARFIP1	-1.76991							69	C20orf194	2.82
	70	ARG2	-1.89394							70	C2orf43	2.15
	71	ARHGAP27	-1.80553							71	C2orf47	2.537
	72	ARHGAP35	-1.75439							72	C2orf76	2.62
	73	ARHGAP5	-1.76056							73	C3orf14	3.83908
	74	ARHGDIB	-1.43304							74	C3orf20	2.284
	75	ARHGEF6	-2.05761							75	C3orf33	2.07682
	76	ARL6	-1.83824							76	C4B2	2.05
	77	ARMC10	-2.23214							77	C6orf201	1.805
	78	ARRB1	-1.82787							78	C8orf76	1.791
	79	ARRDC4	-1.76678							79	C9orf41	1.676
	80	ASAH2B	-1.73063							80	C9orf91	2.259
	81	ASB9	-2.05026							81	CA5B	1.916
	82	ASCC1	-1.48862							82	CA8	2.03727
	83	ASCC3	-4.34783							83	CABIN1	2.02975
	84	ASH2L	-2.12766							84	CABLES2	2.61415
	85	ASPM	-1.8315							85	CACNA1E	2.65
	86	ASTN2	-2.83947							86	CACNA1S	2.54
	87	ATAD2	-1.8315							87	CALB1	2.521
	88	ATF7IP	-1.50181							88	CALM2	2.62
	89	ATG16L2	-1.87617							89	CALU	3.13941
	90	ATG4A	-2.11416							90	CASC3	2.78567
	91	ATL3	-1.82482							91	CASP7	1.681
	92	ATM	-4.329							92	CASS4
	93	ATP11B	-4.329							93	CAST	3.144
	94	ATP13A2	-1.73913							94	CBFB	1.811
	95	ATP1B1	-4.31034							95	CCDC25	1.857
	96	ATP1B2	-1.76056							96	CCDC28A	2.09814
	97	ATP1B3	-2.08121							97	CCDC53	3.22625
	98	ATP2C2	-1.60966							98	CCDC90B	2.321
	99	ATP6V1D	-1.82004							99	CCNB1IP1	1.941
	100	ATP8A2	-4.29185							100	CCNH	2.964
	101	ATXN1	-1.7452							101	CD81	4.36394
	102	ATXN7L1	-1.68919							102	CD8B	2.24
	103	AZIN1	-1.82482							103	CDC16	1.751
	104	B9D1	-1.76056							104	CDC42SE2	1.743
	105	BACE1	-2.20772							105	CDCA7	3.167
	106	BBOX1	-1.99647							106	CDH11	2.03779
	107	BBS2	-2.51889							107	CDK6	2.17332
	108	BCAP31	-1.76417							108	CENPN	2.346
	109	BCCIP	-1.54149							109	CENPO	2.15
	110	BEND5	-1.67965							110	CENPQ	1.775
	111	BET1	-1.45935							111	CEP57	2.163
	112	BIK	-9.70874							112	CHCHD6	1.723
	113	BIRC3	-3.53357							113	CHIC1	1.807
	114	BLVRA	-1.52013							114	CHMP3	2.11
	115	BMP6	-1.90835							115	CHN1	2.86
	116	BMP7	-2.12766							116	CHODL	1.861
	117	BMP8A	-1.69779							117	CHRM3	2.09089
	118	BMPR1A	-1.99924							118	CHST10	3.21
	119	BNIP1	-1.44941							119	CIB4	3.85
	120	BNIP3L	-1.92978							120	CLCN3	1.833
	121	BOC	-1.76493							121	CLEC4A	2.01931
	122	BRCC3	-3.78788							122	CLNS1A	2.618
	123	BRMS1L	-2.55305							123	CLOCK	2.06
	124	BRWD1	-2.3753							124	CNIH3	3.474
	125	BTBD11	-3.74532							125	CNNM1	2.99875
	126	BTC	-1.75439							126	CNNM3	1.625
	127	BTF3L4	-1.85038							127	CNNM4	2.86
	128	C10orf54	-1.57675							128	CNOT1	1.838
	129	C14orf37	-2.14449							129	CNOT11	2.85
	130	C16orf45	-4.42478							130	CNOT4	1.939
	131	C17orf67	-1.8797							131	COIL	2.962
	132	C19orf66	-1.69974							132	COMMD9	2.20507
	133	C1QL1	-1.97628							133	COMT	2.069
	134	C20orf112	-1.73913							134	COPS3	2.019
	135	C21orf58	-1.75812							135	COPS7B	2.75375
	136	C5orf22	-2.18231							136	COQ2	2.04948
	137	C6orf170	-1.81818							137	COQ5	3.201
	138	C7orf57	-2.36029							138	COX10	2.28426
	139	C8orf47	-1.9802							139	COX15	2.853
	140	C9orf72	-2.48756							140	CPSF6	1.642
	141	CAB39	-3.05859							141	CREB1	2.82
	142	CAB39L	-1.46713							142	CREB5	1.846
	143	CACHD1	-1.8315							143	CRTAP	1.936
	144	CACNB3	-2.06186							144	CSNK1A1	1.71
	145	CALU	-1.76367							145	CSNK1G2	1.694
	146	CAMK2B	-3.34448							146	CSRNP3	2.89
	147	CARS2	-1.82733							147	CTBS	1.734
	148	CASC4	-1.44672							148	CTDSPL	1.876
	149	CASC5	-1.78891							149	CTSC	2.06732
	150	CASP4	-1.88279							150	CTSO	2.01625
	151	CASP7	-1.71436							151	CWC22	2.06
	152	CBFA2T2	-1.75747							152	CYB5A	2.51926
	153	CBFB	-2.68091							153	CYBB	1.826
	154	CBR4	-1.80832							154	CYP27A1	1.668
	155	CCBL1	-2.07469							155	CYP2B6	1.657
	156	CCDC113	-1.81818							156	CYP2E1	1.703
	157	CCDC134	-2.08768							157	CYP7B1	5.739
	158	CCDC150	-1.76052							158	DAG1	2.74177
	159	CCDC181	-2.09873							159	DDX50	2.28005
	160	CCDC34	-2.42718							160	DDX60L	3.21
	161	CCDC57	-1.51593							161	DENND4A	3.41
	162	CCDC69	-3.30033							162	DERL2	2.77349
	163	CCDC80	-2.74051							163	DFNB59	2.82
	164	CCDC82	-2.7027							164	DGKD	2.62
	165	CCDC91	-1.72712							165	DGUOK	3.42
	166	CCNE2	-3.26797							166	DHRS3	2.13841
	167	CCNG2	-3.26797							167	DNAJC19	2.794
	168	CCNT1	-1.96484							168	DNAJC8	2.018
	169	CCP110	-1.56402							169	DNAL1	3.156
	170	CD164	-1.52449							170	DPH2	2.509
	171	CD274	-1.97422							171	DPH5	2.91382
	172	CD44	-1.72926							172	DPP8	1.706
	173	CD97	-2.21239							173	DRAM2	2.47408
	174	CDC37L1	-1.94175							174	DZIP1	1.752
	175	CDC42SE2	-2.4286							175	E2F5	2.16294
	176	CDCP1	-1.73611							176	EAF1	2.403
	177	CDH1	-3.24675							177	EBAG9	3.018
	178	CDH11	-2.0174							178	ECHDC1	2.41
	179	CDH13	-3.23625							179	ECSIT	2.72
	180	CDH23	-1.93798							180	EFCAB11	2.10995
	181	CDH3	-4.06504							181	EFCAB2	2.53245
	182	CDK1	-1.49095							182	EFEMP1	1.646
	183	CDK14	-1.76405							183	EHHADH	1.616
	184	CDK9	-1.66446							184	EIF2S2	3.276
	185	CDYL2	-1.44597							185	EIF4B	1.751
	186	CENPK	-1.47959							186	ELMOD2	2.11027
	187	CEP128	-1.82604							187	ELMOD3	2.64
	188	CEP170B	-1.82815							188	ELSPBP1	2.09822
	189	CEP250	-1.82589							189	EMC3	2.23263
	190	CEP44	-2.14251							190	ENAH	3.20679
	191	CEP55	-1.82149							191	EPHA3	2.4632
	192	CEP78	-1.68067							192	ERC2	2.36008
	193	CEP97	-1.65178							193	ERI1	2.11001
	194	CERS4	-1.82482							194	ERICH1	1.953
	195	CERS5	-3.45617							195	ETNK2	1.678
	196	CHD5	-3.08642							196	ETV6	1.619
	197	CHIC1	-1.49421							197	FABP6	1.714
	198	CHKA	-3.527							198	FAM105B	1.719
	199	CHMP2B	-1.65554							199	FAM120A	1.854
	200	CHMP7	-1.7094							200	FAM122B	1.974
	201	CHORDC1	-2.331							201	FAM168B	2.32
	202	CHRM3	-1.58975							202	FAM20B	1.664
	203	CHST1	-1.8315							203	FAM228A	2.45
	204	CHST15	-2.31633							204	FAM92A1	2.157
	205	CLASP1	-1.76056							205	FANCC	2.963
	206	CLCC1	-1.82149							206	FBLN1	2.581
	207	CLEC16A	-5.7376							207	FBXL4	2.50985
	208	CLIP2	-2.65957							208	FBXO16	2.47764
	209	CLMP	-3.78486							209	FBXO17	1.965
	210	CLOCK	-3.82878							210	FBXO3	1.786
	211	CLUAP1	-1.53145							211	FBXW2	2.434
	212	CLUL1	-3.03951							212	FCGRT	3.94037
	213	CMBL	-2.08768							213	FERMT1	3.62
	214	CNKSR2	-1.89548							214	FHL2	4.12
	215	CNOT1	-1.99751							215	FHOD3	1.88
	216	CNOT6L	-1.83824							216	FILIP1	1.895
	217	CNOT7	-1.43796							217	FLCN	2.08174
	218	CNST	-3.84249							218	FLT1	2.974
	219	CNTNAP1	-1.88679							219	FNDC3A	2.052
	220	COBL	-15.6317							220	FNTA	1.637
	221	COL18A1	-2.98507							221	FRK	3.7129
	222	COL4A5	-1.83445							222	FUCA2	2.40798
	223	COL5A1	-2.97619							223	FYN	1.664
	224	COL9A2	-1.83203							224	FZD3	2.77036
	225	COLGALT2	-2.05986							225	GAB1	1.891
	226	COMMD10	-1.88679							226	GABPB1	3.01335
	227	COMMD7	-2.33645							227	GABPB2	2.362
	228	COMP	-1.74942							228	GAD1	2.494
	229	COPS8	-2.96736							229	GALM	3.21
	230	CORO2A	-2.96736							230	GALNT10	1.622
	231	CORO2B	-1.7452							231	GALNT7	8.894
	232	CORO6	-1.8315							232	GATA3	3.00317
	233	COX15	-3.29403							233	GATA6	2.95644
	234	CPEB1	-1.91571							234	GATM	1.806
	235	CPEB3	-1.79211							235	GBF1	4.223
	236	CPEB4	-2.98315							236	GCA	1.72
	237	CPOX	-4.17782							237	GCM1	1.62
	238	CPQ	-4.1447							238	GDE1	2.23623
	239	CPSF6	-1.75439							239	GGCX	1.634
	240	CPXM1	-2.58398							240	GINS1	2.02756
	241	CRIP2	-2.97619							241	GLIPR1	1.811
	242	CRLF3	-2.22717							242	GOLGA7	1.846
	243	CRLS1	-1.50114							243	GON4L	1.713
	244	CSNK1A1	-1.65908							244	GOSR2	3.61522
	245	CTH	-1.70797							245	GPM6A	1.632
	246	CTNNBIP1	-1.75747							246	GPM6B	3.6329
	247	CTSS	-2.32558							247	GPR180	2.73809
	248	CTTNBP2NL	-1.61741							248	GRAMD1A	1.618
	249	CUL2	-1.82832							249	GRM3	2.853
	250	CUL5	-1.60406							250	GRM5	1.805
	251	CUL7	-1.79533							251	GTF3A	2.108
	252	CUL9	-1.83311							252	GTPBP10	2.824
	253	CUX2	-2.06512							253	GUCY1A3	2.28333
	254	CXADR	-2.93255							254	GULP1	1.857
	255	CXorf38	-2.27273							255	HAO1	3.89
	256	CXorf57	-1.76367							256	HAX1	2.14116
	257	CYB5R2	-1.90771							257	HBP1	2.215
	258	CYB5RL	-1.76341							258	HBS1L	1.967
	259	CYLD	-2.92619							259	HDDC2	2.953
	260	CYP27C1	-1.76678							260	HERPUD2	1.694
	261	CYP2E1	-1.63887							261	HPGD	1.728
	262	CYP2S1	-2.19298							262	HSCB	2.02829
	263	CYP7B1	-1.93624							263	HSD17B10	2.01716
	264	DACT3	-3.3557							264	HSD17B11	2.29558
	265	DAPP1	-1.92837							265	HSPA5	2.67413
	266	DCAF12	-3.32044							266	IAH1	1.883
	267	DCAF5	-2.61404							267	ICAM3	3.09985
	268	DCBLD1	-1.89394							268	IFT140	2.08363
	269	DCK	-1.77936							269	IGBP1	1.896
	270	DCUN1D1	-2.54423							270	IGSF21	1.9
	271	DDAH1	-1.62812							271	IL1RAP	2.26613
	272	DDHD1	-1.84162							272	IL1RL1	4.23
	273	DDR1	-2.93255							273	IMMP1L	2.12331
	274	DDX17	-1.67785							274	INO80E	2.1552
	275	DDX18	-1.58011							275	INPP1	2.35
	276	DEAF1	-1.8315							276	IQCG	2.16565
	277	DENND1C	-2.0202							277	IQCH	3.145
	278	DEPDC5	-1.7452							278	IQCK	4.60732
	279	DERL1	-2.93255							279	ISL2	2.396
	280	DGCR2	-1.82149							280	ITFG3	1.84
	281	DHDDS	-1.80505							281	KATNAL2	2.632
	282	DHRS1	-1.91205							282	KCTD15	2.327
	283	DHRS9	-3.63842							283	KCTD18	3.45
	284	DIAPH1	-1.60972							284	KCTD20	3.29491
	285	DIDO1	-2.47379							285	KHDC1	26.3597
	286	DIP2A	-1.4608							286	KIAA0100	2.64
	287	DIP2B	-1.76991							287	KIAA1239	1.642
	288	DIP2C	-1.75131							288	KIAA1704	1.622
	289	DKK3	-2.92398							289	KLC3	2.031
	290	DLD	-1.92289							290	KLHL12	1.906
	291	DNAJB6	-1.76367							291	KLRC2	2.4
	292	DNAJC18	-1.44318							292	KLRC3	2.178
	293	DNAJC27	-1.44402							293	KRBOX4	2.40743
	294	DNAJC6	-1.97239							294	KRT222	2.18946
	295	DNM1L	-2.05339							295	LAMP2	2.90646
	296	DNMT3A	-1.83021							296	LAMP3	1.653
	297	DOCK4	-3.92999							297	LAMTOR3	2.3342
	298	DOCK6	-1.52364							298	LANCL2	2.228
	299	DOK5	-2.24215							299	LAPTM4B	2.6142
	300	DSP	-2.1692							300	LCLAT1	2.68
	301	DSTYK	-2.06425							301	LHPP	2.18489
	302	DTX4	-1.72117							302	LIX1L	2.45129
	303	DUT	-1.54913							303	LMAN2L	2.60754
	304	DYM	-1.75401							304	LOC388813	2.51
	305	DYNC1I2	-1.82815							305	LOC654342	2.38674
	306	DYNC2LI1	-1.75439							306	LOC692247	2.91
	307	DZANK1	-1.77181							307	LPXN	1.755
	308	E2F6	-1.60403							308	LRRC34	2.705
	309	EBF2	-4.05808							309	LRRC7	1.991
	310	EDEM1	-2.89855							310	LRRC8B	2.12188
	311	EDNRA	-2.89855							311	LRRIQ3	2.21232
	312	EEPD1	-1.76417							312	LYG1	2,85
	313	EFCAB4B	-2.1322							313	MAP3K15	1.73
	314	EFR3B	-1.89289							314	MAPRE1	3.21
	315	EHBP1L1	-2.89017							315	MARVELD2	2.409
	316	EHD3	-1.48007							316	MBD1	2.5706
	317	EIF2S2	-1.44131							317	MBD2	1.732
	318	EIF2S3	-1.66099							318	MBD5	3.39479
	319	EIF3D	-1.44207							319	MCPH1	2.16425
	320	EIF3H	-2.65701							320	MED6	2.312
	321	EIF4E	-2.1322							321	MEF2C	1.774
	322	EIF4E3	-2.88184							322	METTL3	1.923
	323	ELAVL2	-1.98398							323	METTL5	2.46159
	324	ELF1	-2.23845							324	METTL6	3.69073
	325	ELL3	-2.88184							325	MGST2	3.214
	326	ELMO1	-1.52009							326	MIA3	1.877
	327	ELMOD2	-1.6195							327	MINA	1.682
	328	ELOVL4	-2.08228							328	MITD1	3.26
	329	ELOVL7	-1.51781							329	MKL1	1.668
	330	EML6	-2.03224							330	MKRN2	2.52
	331	ENO1	-1.82149							331	MKX	1.664
	332	ENOX2	-3.10839							332	MLLT6	1.639
	333	ENTPD1	-2.06186							333	MMD	2.714
	334	EOGT	-2.08883							334	MMS19	3.15
	335	EPHB1	-2.3813							335	MPP1	1.844
	336	EPHX2	-1.82482							336	MPV17	2.74
	337	EPS15L1	-2.86533							337	MPZL3	3.99682
	338	EPS8L2	-2.86533							338	MRC2	2.82
	339	ERBB3	-2.85714							339	MRPL45	2.53397
	340	ERCC3	-1.7452							340	MRPL48	2.51159
	341	ESCO2	-1.79856							341	MRPS11	2.33546
	342	ESYT2	-1.58017							342	MRPS31	2.02253
	343	ETHE1	-1.70068							343	MSRA	3.1414
	344	ETS1	-2.849							344	MTA1	2.23175
	345	EVA1C	-1.75907							345	MTAP	1.735
	346	EWSR1	-1.68557							346	MTHFD2L	3.034
	347	EXOC5	-3.72037							347	MVB12A	3.11873
	348	EXOG	-1.65059							348	MVP	1.905
	349	EXTL2	-1.80505							349	MYC	2.81788
	350	FADS1	-2.83286							350	MYL1	2.18
	351	FADS3	-2.82486							351	MYL6B	3.145
	352	FAH	-2.17773							352	MYLIP	2.60001
	353	FAM105A	-1.76509							353	MYO18B	2.1
	354	FAM134B	-1.75752							354	MYO7A	3.21
	355	FAM150B	-1.98808							355	MYO7B	3.8
	356	FAM161A	-1.5394							356	MYOM1	3.911
	357	FAM171B	-1.80612							357	N4BP1	1.685
	358	FAM175A								358	NACC1	2.26939
	359	FAM177A1	-1.94886							359	NASP	1.87
	360	FAM184A	-1.61246							360	NCAPH2	2.22
	361	FAM214A	-2.07686							361	NDST1	3.514
	362	FAM228B								362	NDST4	1.772
	363	FAM63B								363	NDUFA9	3.518
	364	FAM64A	-2.10526							364	NECAP2	2.997
	365	FAM98B	-1.82733							365	NFATC1	4.54064
	366	FANCI								366	NHEJ1	3.321
	367	FAR1	-1.56431							367	NIF3L1	2.03454
	368	FASN	-1.86916							368	NLGN1	1.903
	369	FBLN1	-2.6738							369	NLRX1	1.719
	370	FBLN5	-1.85405							370	NR2C1	1.88
	371	FBXL13	-3.32226							371	NR4A2	3.246
	372	FBXL20	-1.82149							372	NRG3	3.57915
	373	FBXL21	-2.80112							373	NRG4	2.154
	374	FBXL5	-2.94031							374	NRP2	2.112
	375	FBXO16								375	NRXN3	2.35
	376	FBXO2	-2.46914							376	NSMCE2	2.19293
	377	FBXO22	-2.80112							377	NSUN6	2.582
	378	FBXO3								378	NSUN7	1.652
	379	FBXO32	-2.06127							379	NTN1	1.632
	380	FBXO8								380	NUB1	2.183
	381	FDFT1								381	NUCKS1	2.39486
	382	FER	-1.89753							382	NUMA1	2.012
	383	FEZ1	-6.41026							383	NUP35	2.244
	384	FHOD3	-2.02429							384	NUP62CL	3.404
	385	FILIP1	-3.81998							385	OCLN	2.515
	386	FLT1	-2.94749							386	OTOF	2.63
	387	FLVCR2	-2.14071							387	OTUD6B	2.30998
	388	FMN2	-2.57732							388	PANK1	1.937
	389	FMNL2								389	PARK2	2.186
	390	FN1	-2.57732							390	PARP16	2.0431
	391	FNBP1	-1.97628							391	PBLD	3.36414
	392	FNDC1	-1.84502							392	PCBP2	2.888
	393	FNIP1	-2.57069							393	PCDH9	1.766
	394	FNIP2	-1.49452							394	PCNA	2.81
	395	FNTA	-1.98413							395	PCOLCE2	1.765
	396	FOCAD	-2.25828							396	PCSK1	2.71059
	397	FOXN2	-2.18961							397	PCTP	4.03716
	398	FREM2	-3.15457							398	PDCD10	2.11355
	399	FRK	-2.58707							399	PDCD2	2.163
	400	FRY	-2.57069							400	PDCD4	1.754
	401	FRZB	-2.57069							401	PDE4DIP	1.845
	402	FSD1	-3.26797							402	PDSS2	2.206
	403	FXYD6	-2.13675							403	PDZRN3	2.268
	404	GAB3	-1.51927							404	PEMT	3.75761
	405	GABRB3	-2.57069							405	PHC2	2.004
	406	GABRE	-2.15517							406	PHF17	1.685
	407	GABRQ	-2.39233							407	PHF6	2.08801
	408	GALK1	-2.88184							408	PIAS4	2.159
	409	GALNT10	-2.86261							409	PIGF	2.62
	410	GALNT14	-1.84162							410	PITPNC1	1.821
	411	GALNT6	-1.74825							411	PKP4	1.808
	412	GAS6	-2.5641							412	PLA2R1	2.86
	413	GATA3	-1.64088							413	PLAGL1	2.68234
	414	GBP1	-2.22717							414	PLEKHM1	2.875
	415	GCAT	-2.09205							415	PLSCR4	2.89037
	416	GCLM	-1.64733							416	PMF1	3.33274
	417	GDE1	-1.54259							417	PMPCB	6.054
	418	GFPT2	-3.44828							418	PNISR	4.30458
	419	GFRA1	-1.52389							419	PNO1	3.24
	420	GHR	-2.2779							420	PNPLA4	1.898
	421	GK5	-1.84162							421	POFUT1	2.81
	422	GLCCI1	-2.55102							422	POLR3F	2.1425
	423	GLG1	-1.8315							423	POLR3G	1.818
	424	GLTSCR1L	-3.94487							424	POLR3GL	2.671
	425	GMFB	-2.54479							425	POM121C	5.42534
	426	GNAI1	-1.91571							426	POMZP3	3.61436
	427	GNB1L	-2.7248							427	PON2	3.639
	428	GNG2	-3.39627							428	POP4	2.87126
	429	GOLGA7	-1.7537							429	POSTN	1.925
	430	GOPC	-2.55102							430	PPIL3	2.08142
	431	GOSR2	-1.77191							431	PPM1A	2.001
	432	GPC3	-1.46777							432	PPM1K	2.03044
	433	GPC6	-1.79533							433	PPP1CB	2.02
	434	GPD2	-1.76494							434	PPP1R7	1.744
	435	GPLD1	-2.54453							435	PPP4R2	1.951
	436	GPM6B	-1.69779							436	PPT1	2.77984
	437	GPNMB	-2.54453							437	PRDM6	2.474
	438	GPR137B	-1.99601							438	PRICKLE1	2.003
	439	GPR137C	-2.53165							439	PRRG4	1.801
	440	GPR143	-1.71821							440	PRSS12	2.124
	441	GPR180	-1.68695							441	PSMB2	2.547
	442	GRAMD1C	-2.65695							442	PSMB6	1.734
	443	GRAMD4	-1.82815							443	PSMD7	1.725
	444	GRB2	-1.75442							444	PSME4	2.29
	445	GREB1	-1.71446							445	PSMF1	2.28121
	446	GRHL3	-1.93033							446	PTAR1	1.616
	447	GRID1	-1.82149							447	PTCD3	2.10579
	448	GRK5	-2.52525							448	PTER	1.859
	449	GSTCD	-1.75401							449	PTP4A1	1.752
	450	GSTO2	-1.76139							450	PTPLAD2	3.137
	451	GTPBP4	-1.82815							451	PTPRQ	3.24
	452	GUCY1A2	-2.48191							452	PTTG1IP	1.795
	453	GXYLT2	-2.40497							453	PVRL3	1.873
	454	GZF1	-1.66451							454	PZP	2.34
	455	HABP4	-1.72414							455	QKI	2.38133
	456	HAUS2	-1.56295							456	QPCT	2.54
	457	HDDC2	-1.71331							457	QRSL1	1.64
	458	HDGFRP3	-1.75503							458	RAB10	2.76492
	459	HEATR3	-2.17391							459	RAB12	2.819
	460	HELB	-2.07052							460	RAB22A	1.963
	461	HERC2	-1.77305							461	RAB5A	2.15
	462	HERPUD2	-1.44028							462	RAB5B	2.80176
	463	HIVEP1	-1.53106							463	RABL3	2.44179
	464	HK1	-1.7331							464	RABL6	2.40342
	465	HLA-A	-2.52525							465	RAD23B	1.801
	466	HLA-C	-2.51889							466	RANBP17	3.281
	467	HLA-F	-2.51889							467	RAPGEF3	3.45
	468	HLA-G	-1.81488							468	RARB	2.159
	469	HMCN1	-2.55754							469	RAVER2	2.543
	470	HMGN3	-2.50677							470	RBM17	1.912
	471	HMOX1	-8.92857							471	RBM3	1.99
	472	HNRNPD	-3.38059							472	RBM6	1.858
	473	HOMER3	-1.75439							473	RBPJ	1.665
	474	HP1BP3	-2.09205							474	RCN1	2.36413
	475	HSDL1	-2.52567							475	RCSD1	1.755
	476	HSPA14	-2.51256							476	RDH11	2.395
	477	HSPB11	-1.75747							477	RECK	2.392
	478	HSPH1	-1.63976							478	RELL1	2.209
	479	HTR3A	-1.50886							479	RER1	2.49223
	480	HTRA1	-3.74532							480	RHBDD1	1.993
	481	HUS1	-1.6182							481	RIF1	4.049
	482	HUWE1	-1.75747							482	RIT2	3.275
	483	HVCN1	-1.46338							483	RNF130	1.622
	484	ICAM1	-2.50627							484	RNF150	2.35802
	485	IER3	-5.91716							485	RNF165	3.037
	486	IFI16	-1.61882							486	RNF170	3.515
	487	IFT140	-1.68919							487	RNF2	1.808
	488	IFT57	-1.89394							488	RNF217	2.27504
	489	IGF2	-2.74725							489	RNF5	1.764
	490	IGF2BP3	-1.76452							490	RNF6	1.8
	491	IGLON5	-1.76405							491	RNLS	4.04309
	492	IL11	-3.31126							492	RP9	2.496
	493	IL12A	-2.17865							493	RPE	3.696
	494	IL13RA1	-2.19375							494	RPIA	2.88963
	495	IL1A	-2.56122							495	RPL14	2.11465
	496	IL4R	-1.72414							496	RPP40	3.116
	497	IL6ST	-1.97996							497	RPRD1B	3.65
	498	IMPA1	-2.35785							498	RPS20	2.15
	499	INPP4B	-3.15457							499	RQCD1	1.66
	500	INPP5F	-3.87597							500	RRAS2	2.034
	501	INSR	-2.01613							501	RSL1D1	2.472
	502	IP6K2	-1.81235							502	RSL24D1	2.06644
	503	IQCH	-1.85529							503	RTN4	1.646
	504	IQSEC2	-2.11416							504	RUNX1	2.46265
	505	IRF1	-1.54671							505	RUNX2	1.805
	506	IRF6	-1.89558							506	RUVBL2	2.921
	507	ISM1	-2.07564							507	RWDD1	2.019
	508	ITCH	-1.60023							508	SAMSN1	2.277
	509	ITFG1	-2.36967							509	SAR1B	2.62853
	510	ITGA9	-3.84615							510	SCD	7.79237
	511	ITGB1BP1	-2.36407							511	SCMH1	1.647
	512	ITGB3	-1.47195							512	SDCBP	4.0291
	513	ITGB5	-1.52382							513	SDSL	2.95547
	514	ITGB8	-2.36407							514	SEC22A	2.739
	515	ITM2C	-1.4651							515	SEC22B	2.449
	516	ITPR2	-2.35849							516	SETD7	2.63525
	517	ITSN1	-2.35849							517	SETDB1	2.73512
	518	JAG2	-2.35294							518	SF3B4	2.17142
	519	JAM2	-2.82486							519	SGK2	3.65
	520	JKAMP	-1.90686							520	SGOL1	4.271
	521	JMJD6	-2.34742							521	SH2B1	2.609
	522	JMY	-1.77246							522	SH3BP5	1.634
	523	JPH1	-1.75304							523	SKI	3.22123
	524	JUP	-2.66671							524	SLC12A9	1.63
	525	KAT2B	-2.07497							525	SLC16A6	2.25159
	526	KAZN	-1.60731							526	SLC16A9	1.699
	527	KCNJ4	-2.34742							527	SLC1A3	2.644
	528	KCNK12	-1.84502							528	SLC1A4	2.89
	529	KCNK2	-1.62684							529	SLC20A2	1.659
	530	KCNMA1	-3.24675							530	SLC24A1	1.648
	531	KCTD13	-2.34192							531	SLC25A20	2.89
	532	KDELC2	-1.67224							532	SLC2A11	1.827
	533	KDM4C	-1.82815							533	SLC35A5	1.63
	534	KIAA0513	-1.96061							534	SLC35E1	2.10658
	535	KIAA1107	-1.82149							535	SLC35F2	6.083
	536	KIAA1147	-1.67668							536	SLC39A14	1.753
	537	KIAA1244	-1.94553							537	SLC40A1	1.704
	538	KIAA1551	-1.88486							538	SLC7A2	2.084
	539	KIF16B	-2.37976							539	SLC7A6	1.717
	540	KIF21A	-2.03666							540	SLIT2	2.35347
	541	KIF2A	-1.92095							541	SMAD4	2.28788
	542	KIF3A	-2.32558							542	SMC3	1.84
	543	KIF3C	-1.91571							543	SNAP23	1.704
	544	KLF12	-1.69492							544	SNAP25	1.675
	545	KLHL13	-1.97239							545	SNRPB2	2.69
	546	KLHL14	-1.89036							546	SNTB1	1.692
	547	KRAS	-1.61469							547	SNTB2	2.05968
	548	KREMEN1	-1.69492							548	SNX1	2.0444
	549	KRT80	-1.90745							549	SNX11	3.077
	550	LAMA1	-1.82496							550	SNX30	2.058
	551	LAMA3	-1.92308							551	SNX4	2.116
	552	LAMB1	-1.83166							552	SP1	1.934
	553	LAMC2	-1.85185							553	SP2	1.712
	554	LAMP1	-1.48095							554	SPG21	3.89248
	555	LAMP2	-1.66353							555	SPRED1	1.622
	556	LAMP5	-1.51205							556	SRR	4.273
	557	LAP3	-1.82482							557	SSR1	2.11632
	558	LARP1B	-1.5598							558	SSR4	1.667
	559	LARS	-1.43382							559	SSX2IP	5.40759
	560	LATS2	-1.81818							560	ST6GAL1	1.789
	561	LCOR	-1.62716							561	ST6GALNAC1	3.38493
	562	LDLRAD3	-1.88683							562	ST7L	1.772
	563	LDLRAD4	-1.45193							563	STK17A	1.695
	564	LDLRAP1	-1.82149							564	SULT1C3	2.77
	565	LETM2	-3.06748							565	SULT6B1	2.56
	566	LIG3	-1.57019							566	SUN1	3.33999
	567	LIN52	-1.98462							567	SUPT5H	2.98
	568	LIN54	-1.82482							568	SUV39H1	2.103
	569	LIN7A	-1.7537							569	TAF8	2.37232
	570	LIPG	-13.3799							570	TARDBP	2.54186
	571	LMNB1	-2.70794							571	TATDN2	2.181
	572	LOXL2	-1.82482							572	TBC1D16	2.591
	573	LPGAT1	-2.28833							573	TBC1D20	1.763
	574	LRCH3	-4.44444							574	TBC1D25	2.3791
	575	LRP1	-1.76056							575	TBPL1	2.16889
	576	LRP11	-2.28833							576	TBX18	1.637
	577	LRRC41	-2.23714							577	TBX19	2.893
	578	LSAMP	-2.351							578	TEKT3	1.889
	579	LSM14B	-1.75439							579	TEP1	2.56
	580	LUC7L	-1.82216							580	TESK2	1.992
	581	LYN	-2.1155							581	TFB2M	2.13755
	582	LYPD6B	-1.62701							582	TFDP1	3.56552
	583	LYPLA1	-1.88009							583	TFPI	1.856
	584	LZIC	-1.76367							584	TG	2.34
	585	MAGED1	-2.30947							585	TGDS	2.1
	586	MAGI2	-1.74216							586	TGFB1	2.13619
	587	MAK	-1.84513							587	TGFBR2	2.82815
	588	MAN1A2	-1.7399							588	TGFBRAP1	2.33
	589	MAN1C1	-2.1692							589	THAP9	1.772
	590	MAN2A2	-1.69205							590	THG1L	2.33335
	591	MAN2B1	-1.8315							591	THOC7	1.655
	592	MAP1A	-1.79533							592	THRB	2.05807
	593	MAP1B	-1.56388							593	TIMM17B	2.678
	594	MAP2	-1.86916							594	TJAP1	1.65
	595	MAP2K1	-1.79491							595	TK2	3.091
	596	MAP2K6	-4.1841							596	TM9SF1	1.627
	597	MAP3K7CL	-1.44129							597	TMEM108	1.91
	598	MAP3K8	-1.83824							598	TMEM161A	1.761
	599	MAP4K4	-1.8315							599	TMEM161B	4.78718
	600	MAP9	-1.82482							600	TMEM164	1.846
	601	MAPK14	-2.1557							601	TMEM184B	3.1901
	602	MAPKAPK3	-1.78571							602	TMEM189	2.36495
	603	MAPRE2	-1.76678							603	TMEM192	2.16085
	604	MAPRE3	-1.68067							604	TMEM27	1.801
	605	MAST3	-1.8315							605	TMEM33	1.785
	606	MAT2B	-1.51598							606	TMEM45A	2.99791
	607	MATR3	-1.91679							607	TMEM56	1.719
	608	MBD2	-2.1645							608	TMEM66	1.625
	609	MBP	-1.55163							609	TMLHE	2.05053
	610	MBTPS2	-1.42224							610	TMTC1	2.077
	611	MCAM	-2.1645							611	TMTC2	2.03864
	612	MCPH1	-1.75442							612	TNFRSF10D	3.68254
	613	MCTP1	-1.77634							613	TNPO1	2.10484
	614	MCTP2	-1.78891							614	TOM1L1	2.0523
	615	MDM2	-2.20751							615	TOR1AIP2	3.13112
	616	ME2	-2.1645							616	TOX	2.501
	617	MEAF6	-2.05854							617	TPCN2	1.663
	618	MED27	-1.49028							618	TPD52	2.25076
	619	MEF2A	-3.53431							619	TPD52L1	1.917
	620	MEGF10	-2.1645							620	TPGS2	3.28399
	621	MEGF11	-2.66667							621	TPK1	2.90662
	622	MEGF9	-1.91939							622	TPM1	2.04722
	623	METTL3	-1.82008							623	TPMT	1.691
	624	MFAP3L	-1.76367							624	TRABD2A	2.14
	625	MGA	-1.96413							625	TRAF6	3.22189
	626	MGST3	-2.46914							626	TRAPPC10	2.04387
	627	MICAL2	-2.15517							627	TRAPPC2	3.1887
	628	MICU2	-1.45428							628	TRIM27	2.009
	629	MID1	-1.81818							629	TRIM4	2.20535
	630	MITF	-2.27666							630	TRIM43	2.1
	631	MKNK1	-3.26797							631	TRIO	3.2
	632	MLF1	-2.27359							632	TRMT61B	2.5
	633	MLKL	-3.24675							633	TRPC4	1.661
	634	MMD	-3.10559							634	TRPS1	1.703
	635	MMP13	-1.441							635	TRUB1	3.384
	636	MMP28	-1.58843							636	TSPAN18	2.248
	637	MOB1A	-2.39132							637	TSPAN3	2.53152
	638	MOB4	-1.76678							638	TSPAN31	2.10809
	639	MORF4L1	-2.15054							639	TSPAN7	1.889
	640	MPHOSPH8	-1.49196							640	TTC21A
	641	MPZL2	-1.75669							641	TTC23	2.26791
	642	MPZL3	-2.63627							642	TTC26	3.742
	643	MRPS11	-1.67504							643	TUB	2.019
	644	MSRB3	-1.61945							644	TUBD1	2.03447
	645	MTAP	-1.76367							645	TXNDC12	2.097
	646	MTFMT	-1.8186							646	TXNL4B	1.623
	647	MTMR7	-2.78552							647	TYRP1	1.864
	648	MTPAP	-2.38397							648	TYW3	2.615
	649	MTUS1	-1.48152							649	U2AF1L4	2.18277
	650	MTX3	-2.16427							650	U2AF2	2.03152
	651	MVP	-3.30033							651	UBE2D3	3.893
	652	MYBPC2	-1.8315							652	UBE2E3	3.66193
	653	MYH9	-1.83432							653	UBE2H	4.405
	654	MYO1D	-2.02402							654	UBE2W	1.85
	655	MYO3A	-2.67545							655	UBXN2A	2.32105
	656	MYO5B	-2.38095							656	UGGT2	3.038
	657	MYO6	-2.00607							657	UGT8	2.33134
	658	MYOF	-1.62913							658	UNC5A	2.174
	659	MYT1	-1.94553							659	USP46	2.09904
	660	N4BP1	-1.71527							660	USP54	3.046
	661	N4BP2L2	-1.82589							661	UTP15	1.836
	662	N6AMT1	-1.45519							662	VANGL1	2.91715
	663	NAA40	-1.76678							663	VAPA	2.091
	664	NAA60	-4.1557							664	VEGFA	1.675
	665	NAAA	-1.76991							665	VTI1B	2.08834
	666	NAALAD2	-2.40508							666	VWDE	3.2
	667	NAP1L4	-12.6569							667	WASF2	2.57225
	668	NBEAL1	-2.08768							668	WDR25	1.713
	669	NCAPD3	-1.83223							669	WFDC3	2.6
	670	NCAPH2	-1.5316							670	WFDC8	2.8
	671	NCOA7	-1.81374							671	WIPF1	1.71
	672	NDFIP2	-1.68019							672	WWOX	2.05074
	673	NDRG4	-4.2735							673	WWTR1	2.397
	674	NDUFAF7	-1.76678							674	YARS	4.401
	675	NDUFS1	-1.94553							675	YIPF4	2.75095
	676	NECAP1	-1.76678							676	YKT6	2.21929
	677	NECAP2	-2.36643							677	YWHAB	2.8
	678	NEDD9	-2.09205							678	ZBTB10	2.21969
	679	NEK6	-1.94932							679	ZBTB16	2.40177
	680	NFATC1	-2.05761							680	ZCCHC17	4.361
	681	NFYB	-4.48751							681	ZDHHC3	3.02992
	682	NGEF	-1.94175							682	ZEB1	2.127
	683	NID1	-1.82149							683	ZFAND3	2.31653
	684	NIN	-1.99264							684	ZFP91	2.043
	685	NLRC5	-1.72117							685	ZFPM2	2.20467
	686	NOL4	-2.73813							686	ZGPAT	2.9
	687	NPC1	-1.91205							687	ZKSCAN3	1.941
	688	NPHP3	-1.97628							688	ZMPSTE24	1.904
	689	NQO1	-1.94175							689	ZNF155	1.755
	690	NR1D2	-1.6159							690	ZNF177	1.771
	691	NR2C1	-1.82556							691	ZNF224	1.778
	692	NR5A2	-1.97355							692	ZNF226	2.20003
	693	NRIP3	-1.76129							693	ZNF259	1.963
	694	NUAK1	-1.8797							694	ZNF282	3.413
	695	NUCKS1	-3.39206							695	ZNF320	2.8
	696	NUDT21	-1.8797							696	ZNF330	1.887
	697	NUSAP1	-1.93798							697	ZNF335	2.6
	698	NXPE3	-1.69233							698	ZNF426	3.58315
	699	OBFC1	-2.54453							699	ZNF562	1.664
	700	OBSCN	-1.83486							700	ZNF606	1.635
	701	OBSL1	-1.93424							701	ZNF674	2.4
	702	OCIAD1	-1.69492							702	ZNF780A	2.421
	703	OCLN	-1.50825							703	ZNF780B	1.919
	704	OGFRL1	-1.7943							704	ZNF783	2.23075
	705	OSBPL10	-1.90451							705	ZNF793	2.31968
	706	OSGIN2	-2.33656							706	ZNRF3	1.762
	707	OTUD3	-1.9228							707	ZP3	2.5
	708	OXCT1	-3.19489							708	ZSCAN25	3.193
	709	OXR1	-1.82815
	710	P2RX4	-1.82058
	711	PAFAH1B1	-3.08979
	712	PAG1	-1.79856
	713	PAK1	-2.29356
	714	PALM	-2.01613
	715	PALM2	-3.90625
	716	PALMD	-1.68634
	717	PANK1	-2.10078
	718	PANK2	-1.90476
	719	PANK3	-1.75747
	720	PAPOLA	-1.9305
	721	PAPPA	-1.9305
	722	PAQR5	-1.77191
	723	PBK	-1.76367
	724	PBX1	-3.2937
	725	PBX3	-2.00803
	726	PCBP4	-1.82482
	727	PCCB	-1.6295
	728	PCDH9	-1.84162
	729	PCF11	-2.14133
	730	PCID2	-1.71527
	731	PCOLCE	-1.84162
	732	PCSK1	-3.74809
	733	PCYOX1	-1.71294
	734	PDCD2	-1.68153
	735	PDCD4	-1.96003
	736	PDCD6	-2.42718
	737	PDE4B	-1.79483
	738	PDE4DIP	-2.14133
	739	PDGFC	-1.92678
	740	PDGFD	-1.50337
	741	PDGFRL	-1.67504
	742	PDK1	-1.92678
	743	PDK4	-1.92678
	744	PDLIM2	-1.98413
	745	PDLIM3	-1.92308
	746	PDXK	-2.37496
	747	PDZD4	-1.76367
	748	PECR	-1.94932
	749	PELI2	-2.16897
	750	PELI3	-1.68067
	751	PEX19	-2.15517
	752	PGPEP1	-1.92308
	753	PHC1	-1.6835
	754	PHF17	-1.91939
	755	PHF20L1	-1.91939
	756	PHTF2	-1.76901
	757	PIANP	-2.22246
	758	PIGX	-1.75789
	759	PIK3CD	-2.71003
	760	PKD2	-2.40385
	761	PKIB	-1.56315
	762	PKNOX2	-1.82482
	763	PLCL1	-2.25225
	764	PLD6	-2.20688
	765	PLEK2	-1.92678
	766	PLEKHA2	-1.86567
	767	PLEKHB2	-4.97734
	768	PLEKHG1	-1.99356
	769	PLEKHG4B	-1.82815
	770	PLIN3	-1.76678
	771	PLK4	-1.7736
	772	PLRG1	-1.76056
	773	PLXDC1	-2.83286
	774	PNISR	-1.6032
	775	PNPLA8	-1.9084
	776	PODXL	-1.67637
	777	POLH	-1.9084
	778	PPA2	-1.90476
	779	PPAPDC1B	-1.68634
	780	PPARA	-1.76678
	781	PPEF1	-1.6467
	782	PPFIA4	-1.95312
	783	PPHLN1	-1.82133
	784	PPID	-1.85529
	785	PPM1A	-1.68364
	786	PPM1E	-2.03415
	787	PPM1H	-1.84118
	788	PPP1CB	-1.6306
	789	PPP1R12B	-2.08333
	790	PPP1R2	-3.2707
	791	PPP1R7	-1.77189
	792	PPP2CA	-1.75749
	793	PPP2R2C	-1.90476
	794	PPP2R3A	-1.6835
	795	PPP3CB	-2.04082
	796	PPP3R1	-3.64052
	797	PPP4R2	-1.8186
	798	PPP6C	-3.8789
	799	PRDM2	-2.88024
	800	PRDX1	-2.02429
	801	PRELID2	-1.76494
	802	PREX1	-1.45201
	803	PRICKLE2	-2.04082
	804	PRKACA	-1.73611
	805	PRKACB	-1.90734
	806	PRKAR2B	-2.35294
	807	PRKCA	-1.90476
	808	PRKDC	-1.90114
	809	PRKRIP1	-2.1692
	810	PRPF6	-1.63743
	811	PRR5	-1.67785
	812	PRR5L	-3.29458
	813	PRRC1	-1.56601
	814	PRSS27	-2.50627
	815	PRSS3	-1.89753
	816	PSD3	-2.1322
	817	PSEN2	-1.89753
	818	PSMA5	-1.75379
	819	PSMB2	-1.81584
	820	PSMD1	-1.45808
	821	PTBP2	-1.89753
	822	PTBP3	-1.53961
	823	PTCD3	-1.82482
	824	PTEN	-1.89753
	825	PTGFRN	-1.84763
	826	PTPRG	-5.19429
	827	PTPRM	-1.89394
	828	PUM2	-1.89273
	829	PUS7L	-1.66114
	830	PVR	-1.90361
	831	QKI	-1.69706
	832	RAB11FIP3	-1.82539
	833	RAB15	-1.89394
	834	RAB1A	-1.89394
	835	RAB22A	-1.42472
	836	RAB26	-1.89036
	837	RAB27A	-1.89036
	838	RAB27B	-1.83824
	839	RAB2A	-2.59067
	840	RAB2B	-1.6341
	841	RAB6A	-1.89036
	842	RAB6B	-1.80832
	843	RAB7A	-1.89036
	844	RAB8B	-1.62835
	845	RABEPK	-2.57069
	846	RABL3	-2.82098
	847	RAC2	-1.83517
	848	RAD51B	-1.76056
	849	RAD51C	-1.89036
	850	RALGDS	-1.88679
	851	RANBP17	-2.74725
	852	RANBP2	-1.80505
	853	RAP1A	-1.53256
	854	RAP1GAP	-2.57069
	855	RAPGEF6	-1.45992
	856	RASSF2	-2.03666
	857	RAVER2	-3.81679
	858	RB1	-2.5704
	859	RBBP6	-1.63381
	860	RBFOX2	-1.75439
	861	RBM17	-2.73659
	862	RBM33	-1.45027
	863	RCHY1	-1.81816
	864	RDH10	-1.7215
	865	REEP1	-1.88679
	866	RET	-2.1847
	867	RETSAT	-2.43902
	868	REXO2	-1.52435
	869	RFC3	-1.76282
	870	RFX7	-1.80226
	871	RGS4	-1.88679
	872	RHBDL3	-2.51889
	873	RHOBTB3	-2.331
	874	RIC8B	-2.77778
	875	RIMKLB	-1.82149
	876	RIMS2	-2.06413
	877	RIMS3	-1.73913
	878	RLF	-2.05323
	879	RMND5A	-1.85442
	880	RNASEH2B	-1.82482
	881	RNF115	-1.82149
	882	RNF14	-1.76991
	883	RNF141	-1.75747
	884	RNF144A	-4.24398
	885	RNF157	-2.24719
	886	RNF165	-1.81741
	887	RNF168	-1.75439
	888	RNF169	-2.03921
	889	RNF175	-1.44014
	890	RNF219	-2.11017
	891	RNF6	-1.46828
	892	RNPEP	-1.51439
	893	ROR1	-1.7631
	894	RPRD1A	-1.70235
	895	RPS6KA1	-1.7762
	896	RPS6KA2	-2.12314
	897	RPS6KB1	-2.02429
	898	RRAGD	-2.42318
	899	RRM2B	-1.48935
	900	RSAD1	-1.9685
	901	RSAD2	-1.75439
	902	RSBN1	-1.8797
	903	RSL1D1	-3.66328
	904	RSPH3	-1.76493
	905	RSU1	-1.76678
	906	RTN1	-1.8797
	907	RTN3	-2.14592
	908	RUNX1T1	-1.49382
	909	RWDD4	-1.75764
	910	RYR1	-2.57069
	911	RYR2	-2.49693
	912	SAMD14	-1.86916
	913	SAMD8	-1.8797
	914	SAR1A	-1.44628
	915	SARM1	-1.75492
	916	SATB2	-1.7094
	917	SBF2	-1.76991
	918	SBNO1	-1.67785
	919	SCARA3	-1.87617
	920	SCML1	-1.6519
	921	SCO1	-1.70103
	922	SCP2	-1.87266
	923	SCRN3	-1.7301
	924	SDE2	-1.78209
	925	SDR16C5	-1.97043
	926	SEC22B	-1.76282
	927	SEC22C	-2
	928	SEC24A	-2.09094
	929	SEC62	-1.90347
	930	SECISBP2L	-2.78115
	931	SEL1L3	-1.46831
	932	SELT	-3.90625
	933	SEMA3F	-2.17012
	934	SEMA4D	-1.76052
	935	SEPT	-17.5439
	936	SERBP1	-1.79501
	937	SERPINB2	-5.43478
	938	SERPINC1	-1.44124
	939	SERPINF1	-1.75131
	940	SESTD1	-2.04399
	941	SFMBT2	-1.91794
	942	SFRP4	-1.75379
	943	SFT2D2	-2.97469
	944	SGCB	-1.67754
	945	SGK1	-2.28438
	946	SGMS2	-2.08187
	947	SGSM3	-1.7709
	948	SH3BP4	-1.89036
	949	SH3BP5	-1.66945
	950	SH3GL2	-1.94484
	951	SHC3	-2.26787
	952	SHC4	-1.86567
	953	SHE	-2.25225
	954	SHOC2	-1.82149
	955	SIAH1	-2.77008
	956	SIDT1	-1.60951
	957	SKIL	-1.89285
	958	SKP1	-1.75384
	959	SLAIN1	-1.47654
	960	SLAIN2	-1.68197
	961	SLC12A7	-2.42718
	962	SLC12A8	-1.68697
	963	SLC16A7	-1.86567
	964	SLC1A3	-2.39808
	965	SLC20A2	-1.8797
	966	SLC22A15	-1.72999
	967	SLC25A15	-1.76056
	968	SLC25A16	-1.8622
	969	SLC25A46	-2.12969
	970	SLC30A10	-1.8622
	971	SLC30A5	-1.76991
	972	SLC33A1	-2.38944
	973	SLC35A3	-1.8622
	974	SLC35B3	-1.53549
	975	SLC35C2	-1.82149
	976	SLC35F3	-2.1549
	977	SLC37A1	-2.23214
	978	SLC38A10	-1.82518
	979	SLC38A2	-1.43661
	980	SLC39A9	-1.79856
	981	SLC7A6	-3.56061
	982	SLFN11	-1.62671
	983	SMAD4	-1.57641
	984	SMEK2	-2.01613
	985	SNAP23	-1.76678
	986	SNAPC3	-1.75197
	987	SNTA1	-1.76628
	988	SNTB1	-1.50138
	989	SNTB2	-2.14324
	990	SNX29	-1.76678
	991	SOAT1	-2.48566
	992	SOGA3	-2.16635
	993	SOX5	-1.76056
	994	SOX7	-1.92678
	995	SP2	-2.7933
	996	SP4	-1.43591
	997	SPATA18	-1.6409
	998	SPATA20	-3.34448
	999	SPG20	-2.95858
	1000	SPINT2	-1.83895
	1001	SPON1	-1.73913
	1002	SPRED1	-1.70967
	1003	SPRED2	-1.68391
	1004	SPTLC2	-1.63903
	1005	SPTY2D1	-2.19684
	1006	SRPK2	-1.85529
	1007	SRPRB	-1.76611
	1008	SRR	-1.85529
	1009	SRSF4	-1.57194
	1010	ST6GAL2	-1.53574
	1011	ST6GALNAC2	-1.94175
	1012	ST8SIA5	-1.83223
	1013	STAG1	-2.1782
	1014	STARD10	-1.85185
	1015	STARD4	-2.00401
	1016	STARD7	-1.81895
	1017	STAT1	-1.59647
	1018	STAT4	-2.079
	1019	STC1	-1.85185
	1020	STK10	-1.53817
	1021	STK17A	-1.76367
	1022	STK17B	-4.08702
	1023	STK3	-1.65893
	1024	STK33	-1.7301
	1025	STK36	-1.8315
	1026	STK4	-2.75482
	1027	STX16	-3.57398
	1028	STX6	-2.0384
	1029	STYX	-1.84843
	1030	SUGT1	-1.77711
	1031	SULF2	-2.71443
	1032	SULT1A1	-1.84843
	1033	SULT1C2	-1.85529
	1034	SULT4A1	-1.61896
	1035	SUMF2	-1.76981
	1036	SUN2	-1.82815
	1037	SUPT20H	-1.75554
	1038	SUV39H2	-3.43821
	1039	SWAP70	-2.01678
	1040	SYNE1	-1.84502
	1041	SYNE2	-1.82815
	1042	SYNGAP1	-1.82149
	1043	SYNRG	-1.8298
	1044	SYT11	-1.84502
	1045	SYT13	-3.81679
	1046	SYT16	-2.52525
	1047	SYT17	-1.8797
	1048	SYT9	-1.74825
	1049	SYTL2	-1.84502
	1050	T	-2.63852
	1051	TACC1	-1.49449
	1052	TACC2	-1.63179
	1053	TAF8	-2.06866
	1054	TAF9B	-1.84502
	1055	TAPT1	-1.70068
	1056	TARDBP	-1.54484
	1057	TBC1D7	-2.10526
	1058	TBC1D8B	-1.75747
	1059	TBCEL	-2.57981
	1060	TBX1	-1.84502
	1061	TCF12	-2.32019
	1062	TCF7L1	-1.82482
	1063	TCFL5	-2.35849
	1064	TEAD1	-6.80013
	1065	TEX261	-3.33553
	1066	TFDP1	-1.84502
	1067	TFEB	-1.76991
	1068	TFPI	-4.05883
	1069	TGFA	-2.08333
	1070	TGFBR1	-2.52839
	1071	TGM2	-1.66795
	1072	THAP9	-1.47779
	1073	THOC7	-1.78803
	1074	THSD4	-2.2779
	1075	TIAM1	-1.8686
	1076	TIPARP	-1.50284
	1077	TM2D1	-6.13497
	1078	TMC7	-1.89752
	1079	TMEM106B	-2.10084
	1080	TMEM117	-1.65317
	1081	TMEM130	-2.29885
	1082	TMEM154	-3.2198
	1083	TMEM155	-1.84843
	1084	TMEM161B	-4.17185
	1085	TMEM163	-1.83824
	1086	TMEM182	-1.75439
	1087	TMEM189	-1.44108
	1088	TMEM206	-1.79182
	1089	TMEM237	-1.75439
	1090	TMEM30A	-1.62539
	1091	TMEM33	-1.90977
	1092	TMEM38A	-1.75439
	1093	TMEM38B	-1.83824
	1094	TMEM55A	-1.75747
	1095	TMEM63A	-1.76167
	1096	TMEM65	-1.83486
	1097	TMEM68	-2.17391
	1098	TMF1	-1.91939
	1099	TNFRSF21	-2.2769
	1100	TNFRSF9	-1.83486
	1101	TNPO1	-2.65877
	1102	TOLLIP	-2.17371
	1103	TOMM34	-2.5974
	1104	TPCN2	-1.8315
	1105	TPGS2	-1.76056
	1106	TRABD2B	-1.52617
	1107	TRAPPC6B	-1.74216
	1108	TRAPPC9	-1.82981
	1109	TRIM22	-4.87742
	1110	TRIM25	-2.13675
	1111	TRIM58	-1.4384
	1112	TRIM6	-1.82149
	1113	TRIOBP	-1.82815
	1114	TSFM	-1.82815
	1115	TSNAX	-1.75747
	1116	TSPAN11	-1.50196
	1117	TSPAN14	-1.73913
	1118	TSPAN16	-1.90476
	1119	TSPAN2	-1.83486
	1120	TTBK2	-2.66711
	1121	TTC17	-1.75503
	1122	TTC19	-1.82149
	1123	TTC23	-3.46021
	1124	TTC25	-2.04499
	1125	TTL	-1.82815
	1126	TTLL1	-2.11864
	1127	TTYH2	-2.05339
	1128	TWF1	-1.49446
	1129	TXLNB	-1.8315
	1130	TXNDC9	-1.84755
	1131	TYMS	-1.67224
	1132	UBA6	-1.42266
	1133	UBASH3B	-2.63445
	1134	UBE2B	-1.82482
	1135	UBE2D2	-2.849
	1136	UBE2G1	-2.59319
	1137	UBE2K	-1.74736
	1138	UBE2L6	-4.42478
	1139	UBE2W	-2.24007
	1140	UBE3C	-1.82482
	1141	UBE4B	-1.67504
	1142	UBXN6	-3.37251
	1143	UCK2	-1.5139
	1144	UGCG	-1.42847
	1145	UGGT2	-1.75507
	1146	UGT3A1	-1.83486
	1147	UHMK1	-1.82149
	1148	ULK2	-1.82149
	1149	UNC13B	-1.97556
	1150	URI1	-1.82482
	1151	USP1	-1.44714
	1152	USP12	-2.88184
	1153	USP32	-1.8315
	1154	USP34	-1.82149
	1155	USP46	-1.89636
	1156	USP8	-1.88919
	1157	USP9X	-1.82149
	1158	UTP20	-1.42855
	1159	VAPA	-1.6399
	1160	VARS2	-1.82815
	1161	VASH2	-2.39442
	1162	VAT1L	-9.66262
	1163	VCL	-2.17391
	1164	VDAC3	-1.52135
	1165	VNN2	-1.43952
	1166	VPS41	-1.74397
	1167	VRK3	-2.99401
	1168	VSTM4	-2.05469
	1169	VTI1A	-2.55102
	1170	WARS	-1.54947
	1171	WDR11	-1.82815
	1172	WDR31	-1.8241
	1173	WDR34	-2.04918
	1174	WDR44	-3.48432
	1175	WIF1	-5.52486
	1176	WNT2B	-2.63852
	1177	WTAP	-2.30537
	1178	WWC2	-1.75006
	1179	WWP2	-1.49488
	1180	XRCC6BP1	-1.8797
	1181	XRN2	-1.9613
	1182	YAP1	-2.68675
	1183	YEATS4	-2.17391
	1184	YIPF5	-1.90127
	1185	YIPF6	-2.04549
	1186	YWHAZ	-1.75749
	1187	ZBTB10	-4.73879
	1188	ZBTB44	-1.66394
	1189	ZC2HC1A	-1.76872
	1190	ZC3H12A	-1.66945
	1191	ZC3H12C	-1.88871
	1192	ZDHHC1	-1.72117
	1193	ZDHHC11	-1.69492
	1194	ZDHHC13	-2.32558
	1195	ZFAND4	-1.70281
	1196	ZFP28	-1.95312
	1197	ZFYVE28	-2.25734
	1198	ZKSCAN8	-1.45335
	1199	ZMAT3	-1.81241
	1200	ZMPSTE24	-1.43452
	1201	ZMYND8	-1.76616
	1202	ZNF148	-1.45637
	1203	ZNF180	-1.94067
	1204	ZNF221	-1.71923
	1205	ZNF226	-1.6835
	1206	ZNF25	-1.81488
	1207	ZNF283	-2.15529
	1208	ZNF286A	-1.71438
	1209	ZNF37A	-1.69092
	1210	ZNF397	-1.75441
	1211	ZNF423	-1.83824
	1212	ZNF470	-2.24438
	1213	ZNF483	-2.6178
	1214	ZNF506	-1.62453
	1215	ZNF510	-2.20658
	1216	ZNF550	-1.60856
	1217	ZNF557	-2.24215
	1218	ZNF568	-1.81488
	1219	ZNF585A	-1.55184
	1220	ZNF587	-1.94553
	1221	ZNF589	-1.75439
	1222	ZNF606	-1.63723
	1223	ZNF618	-1.76782
	1224	ZNF639	-1.43206
	1225	ZNF641	-2.12756
	1226	ZNF652	-1.47046
	1227	ZNF658	-1.85185
	1228	ZNF704	-1.76821
	1229	ZNF75D	-1.75131
	1230	ZNF765	-3.36514
	1231	ZNF846	-2.13992
	1232	ZRANB1	-1.5384
	1233	ZSCAN20	-1.76711
	1234	ZZEF1	-1.44972
	1235	PI4K2A	-2.27861
	1236	LRRC17	-2.2779
	1237	GHR	-2.2779
	1238	THSD4	-2.2779
	1239	LOC497257	-2.2779
	1240	TST	-2.2779
	1241	C7orf41	-2.2779
	1242	C6orf1	-2.2779
	1243	LOC728431	-2.2779
	1244	TNFRSF21	-2.2769
	1245	MITF	-2.27666
	1246	KIAA1211L	-2.27601
	1247	KLHDC10	-2.27587
	1248	MLF1	-2.27359
	1249	CXorf38	-2.27273
	1250	CDKL3	-2.27273
	1251	CXorf24	-2.27273
	1252	BCAM	-2.27273
	1253	LINC00622	-2.2698
	1254	SHC3	-2.26787
	1255	MICALL2	-2.26757
	1256	DNA2	-2.26596
	1257	DDX58	-2.2658
	1258	TTC39B	-2.26572
	1259	ADAP2	-2.26551
	1260	CLDN23	-2.26483
	1261	ACOT9	-2.26244
	1262	LOC643187	-2.26244
	1263	TUBG1	-2.26244
	1264	FLJ10847	-2.26244
	1265	CLU	-2.26244
	1266	RPGR	-2.2587
	1267	VPS8	-2.25864
	1268	FOCAD	-2.25828
	1269	S100A2	-2.25812
	1270	PAK6	-2.2581
	1271	ZFYVE28	-2.25734
	1272	NQO2	-2.25734
	1273	PVRL4	-2.25734
	12754	SPICE1	-2.25246
	1275	PLCL1	-2.25225
	1276	SHE	-2.25225
	1277	EPS8	-2.25225
	1278	IFI35	-2.25225
	1279	ANKRD47	-2.25225
	1280	C14orf45	-2.25225
	1281	DNAJA5	-2.25225
	1282	WNT5B	-1.79805
	1283	SLF1	-1.79747
	1284	DUSP9	-1.79664
	1285	FKTN	-1.79587
	1286	SLC2A13	-1.79533
	1287	MAP1A	-1.79533
	1288	CUL7	-1.79533
	1289	GPC6	-1.79533
	1290	DALRD3	-1.79533
	1291	SERBP1	-1.79501
	1292	MAP2K1	-1.79491
	1293	PDE4B	-1.79483
	1294	OGFRL1	-1.7943
	1295	KCND1	-1.79379
	1296	SLC37A3	-1.79309
	1297	KIFAP3	-1.79211
	1298	CPEB3	-1.79211
	1299	CXXC4	-1.79211
	1300	XPC	-1.79211
	1301	RAB6IP1	-1.79211
	1302	MICU3	-1.79195
	1303	TMEM206	-1.79182
	1304	RASSF6	-1.79156
	1305	ACSS3	-1.7915
	1306	TOMM22	-1.79047
	1307	MUM1L1	-1.78973
	1308	POLI	-1.78917
	1309	MCTP2	-1.78891
	1310	MAPK11	-1.78891
	1311	CASC5	-1.78891
	1312	EGFL9	-1.78891
	1313	ANKRD20A1	-1.78891
	1314	THOC7	-1.78803
	1315	MIR31HG	-1.78777
	1316	FGFR1OP	-1.787
	1317	SATB1	-1.78672
	1318	MRPL39	-1.78652
	1319	DMRTA2	-1.78571
	1320	ANK2	-1.78571
	1321	KIT	-1.78571
	1322	SELE	-1.78571
	1323	CH25H	-1.78571
	1324	HUNK	-1.78571
	1325	MAPKAPK3	-1.78571
	1326	FAM50A	-1.78571
	1327	RAB24	-1.78571
	1328	TMEM64	-1.78571
	1329	TMEM136	-1.78558
	1330	DCAF11	-1.78549
	1331	GALNT18	-1.78452
	1332	CHSY3	-1.78372
	1333	TOMM40L	-1.78253
	1334	H6PD	-1.78253
	1335	FUNDC1	-1.78253
	1336	PIGV	-1.78253
	1337	SDE2	-1.78209
	1338	CTC-338M12.4	-1.78081
	1339	HDX	-1.78077
	1340	THAP2	-1.78034
	1341	DCK	-1.77936
	1342	EDIL3	-1.77759
	1343	NCEH1	-1.77725
	1344	SUGT1	-1.77711
	1345	LOC105378732	-1.77673
	1346	MCTP1	-1.77634
	1347	RPS6KA1	-1.7762
	1348	CDC14B	-1.7762
	1349	KCNA2	-2.162
	1350	FAM26E	-2.16176
	1351	MFSD4B	-2.16118
